# Supplementary material for: Epigallocatechin Gallate Modulates Microglia Phenotype to Suppress Pro-inflammatory Signalling Cues and Inhibit Phagocytosis
Source: Mol Neurobiol. 2023 Dec 14;61(7):4441–53. doi: 10.1007/s12035-023-03845-3 (PMC11236853; doi:10.1007/s12035-023-03845-3)
Supplement: Supplementary file 3 — Supplementary file3 (CSV 7513 KB) [file 12035_2023_3845_MOESM3_ESM.csv]

gene_id	VEH	EGCG	gene_name	gene_chr	gene_start	gene_end	gene_strand	gene_length	gene_biotype	gene_description	tf_family
ENSMUSG00000069516	773964	1307302	Lyz2	10	117277331	117282321	-	1316	protein_coding	lysozyme 2 [Source:MGI Symbol;Acc:MGI:96897]	-
ENSMUSG00000024661	777451	1219916	Fth1	19	9982703	9985092	+	866	protein_coding	ferritin heavy polypeptide 1 [Source:MGI Symbol;Acc:MGI:95588]	-
ENSMUSG00000002985	764911	1035266	Apoe	7	19696109	19699188	-	2138	protein_coding	apolipoprotein E [Source:MGI Symbol;Acc:MGI:88057]	-
ENSMUSG00000021939	339849	540327	Ctsb	14	63122462	63145923	+	6051	protein_coding	cathepsin B [Source:MGI Symbol;Acc:MGI:88561]	-
ENSMUSG00000029304	290289	574746	Spp1	5	104435118	104441050	+	1648	protein_coding	secreted phosphoprotein 1 [Source:MGI Symbol;Acc:MGI:98389]	-
ENSMUSG00000004207	304426	489609	Psap	10	60277627	60302597	+	2744	protein_coding	prosaposin [Source:MGI Symbol;Acc:MGI:97783]	-
ENSMUSG00000050708	273572	393928	Ftl1	7	45457944	45459884	-	1340	protein_coding	ferritin light polypeptide 1 [Source:MGI Symbol;Acc:MGI:95589]	-
ENSMUSG00000037742	254688	398036	Eef1a1	9	78478449	78489151	-	2493	protein_coding	eukaryotic translation elongation factor 1 alpha 1 [Source:MGI Symbol;Acc:MGI:1096881]	-
ENSMUSG00000029816	199525	328568	Gpnmb	6	49036546	49070929	+	6514	protein_coding	glycoprotein (transmembrane) nmb [Source:MGI Symbol;Acc:MGI:1934765]	-
ENSMUSG00000007891	199492	326615	Ctsd	7	142375911	142388038	-	2351	protein_coding	cathepsin D [Source:MGI Symbol;Acc:MGI:88562]	-
ENSMUSG00000049723	162289	291139	Mmp12	9	7344381	7369499	+	7237	protein_coding	matrix metallopeptidase 12 [Source:MGI Symbol;Acc:MGI:97005]	-
ENSMUSG00000049775	166308	252774	Tmsb4x	X	167207093	167209315	-	1371	protein_coding	thymosin, beta 4, X chromosome [Source:MGI Symbol;Acc:MGI:99510]	-
ENSMUSG00000038642	161663	243431	Ctss	3	95526786	95556403	+	1358	protein_coding	cathepsin S [Source:MGI Symbol;Acc:MGI:107341]	-
ENSMUSG00000064351	155081	240449	mt-Co1	MT	5328	6872	+	1545	protein_coding	mitochondrially encoded cytochrome c oxidase I [Source:MGI Symbol;Acc:MGI:102504]	-
ENSMUSG00000015568	128423	215291	Lpl	8	68880491	68907448	+	10478	protein_coding	lipoprotein lipase [Source:MGI Symbol;Acc:MGI:96820]	-
ENSMUSG00000021477	128182	205368	Ctsl	13	64359337	64370890	-	6489	protein_coding	cathepsin L [Source:MGI Symbol;Acc:MGI:88564]	-
ENSMUSG00000073411	138054	194321	H2-D1	17	35262730	35267499	+	2579	protein_coding	histocompatibility 2, D region locus 1 [Source:MGI Symbol;Acc:MGI:95896]	-
ENSMUSG00000046805	125752	186469	Mpeg1	19	12460779	12465284	+	4335	protein_coding	macrophage expressed gene 1 [Source:MGI Symbol;Acc:MGI:1333743]	-
ENSMUSG00000060802	105220	167096	B2m	2	122147686	122153083	+	860	protein_coding	beta-2 microglobulin [Source:MGI Symbol;Acc:MGI:88127]	-
ENSMUSG00000036887	115635	154157	C1qa	4	136895917	136898803	-	1040	protein_coding	complement component 1, q subcomponent, alpha polypeptide [Source:MGI Symbol;Acc:MGI:88223]	-
ENSMUSG00000037902	102406	151486	Sirpa	2	129592835	129632228	+	4911	protein_coding	signal-regulatory protein alpha [Source:MGI Symbol;Acc:MGI:108563]	-
ENSMUSG00000029580	92358	145221	Actb	5	142903115	142906754	-	2679	protein_coding	actin, beta [Source:MGI Symbol;Acc:MGI:87904]	-
ENSMUSG00000098178	88741	142747	Gm42418	17	39846958	39848788	+	1831	lincRNA	predicted gene, 42418 [Source:MGI Symbol;Acc:MGI:5649005]	-
ENSMUSG00000022108	90257	135242	Itm2b	14	73362226	73385289	-	2732	protein_coding	integral membrane protein 2B [Source:MGI Symbol;Acc:MGI:1309517]	-
ENSMUSG00000015243	95002	129689	Abca1	4	53030787	53159895	-	10363	protein_coding	ATP-binding cassette, sub-family A (ABC1), member 1 [Source:MGI Symbol;Acc:MGI:99607]	-
ENSMUSG00000028691	85693	138764	Prdx1	4	116685544	116700822	+	3043	protein_coding	peroxiredoxin 1 [Source:MGI Symbol;Acc:MGI:99523]	-
ENSMUSG00000024621	86974	132564	Csf1r	18	61105572	61132149	+	4885	protein_coding	colony stimulating factor 1 receptor [Source:MGI Symbol;Acc:MGI:1339758]	-
ENSMUSG00000031447	84125	131399	Lamp1	8	13159161	13175338	+	2675	protein_coding	lysosomal-associated membrane protein 1 [Source:MGI Symbol;Acc:MGI:96745]	-
ENSMUSG00000034994	85345	129217	Eef2	10	81176631	81182498	+	3324	protein_coding	eukaryotic translation elongation factor 2 [Source:MGI Symbol;Acc:MGI:95288]	-
ENSMUSG00000004730	84331	119459	Adgre1	17	57358691	57483527	+	3238	protein_coding	adhesion G protein-coupled receptor E1 [Source:MGI Symbol;Acc:MGI:106912]	-
ENSMUSG00000021190	77329	114308	Lgmn	12	102394084	102439813	-	2323	protein_coding	legumain [Source:MGI Symbol;Acc:MGI:1330838]	-
ENSMUSG00000015340	67945	117127	Cybb	X	9435252	9487771	-	5808	protein_coding	cytochrome b-245, beta polypeptide [Source:MGI Symbol;Acc:MGI:88574]	-
ENSMUSG00000016256	68845	106258	Ctsz	2	174427493	174439039	-	1441	protein_coding	cathepsin Z [Source:MGI Symbol;Acc:MGI:1891190]	-
ENSMUSG00000036896	67674	91519	C1qc	4	136889804	136893065	-	1931	protein_coding	complement component 1, q subcomponent, C chain [Source:MGI Symbol;Acc:MGI:88225]	-
ENSMUSG00000034708	62786	95376	Grn	11	102430315	102437048	+	3474	protein_coding	granulin [Source:MGI Symbol;Acc:MGI:95832]	-
ENSMUSG00000028581	59414	94622	Laptm5	4	130913125	130936141	+	3788	protein_coding	lysosomal-associated protein transmembrane 5 [Source:MGI Symbol;Acc:MGI:108046]	-
ENSMUSG00000021998	59706	90052	Lcp1	14	75131101	75230842	+	9504	protein_coding	lymphocyte cytosolic protein 1 [Source:MGI Symbol;Acc:MGI:104808]	-
ENSMUSG00000021242	58577	84838	Npc2	12	84754562	84773152	-	5438	protein_coding	NPC intracellular cholesterol transporter 2 [Source:MGI Symbol;Acc:MGI:1915213]	-
ENSMUSG00000040552	54702	86064	C3ar1	6	122847138	122856161	-	4305	protein_coding	complement component 3a receptor 1 [Source:MGI Symbol;Acc:MGI:1097680]	-
ENSMUSG00000026728	52238	85469	Vim	2	13573927	13582826	+	4743	protein_coding	vimentin [Source:MGI Symbol;Acc:MGI:98932]	-
ENSMUSG00000036905	55042	76928	C1qb	4	136880129	136886187	-	1088	protein_coding	complement component 1, q subcomponent, beta polypeptide [Source:MGI Symbol;Acc:MGI:88224]	-
ENSMUSG00000064373	52573	75568	Selenop	15	3268547	3280508	+	2842	protein_coding	selenoprotein P [Source:MGI Symbol;Acc:MGI:894288]	-
ENSMUSG00000061232	49838	77579	H2-K1	17	33996017	34000333	-	2608	protein_coding	histocompatibility 2, K1, K region [Source:MGI Symbol;Acc:MGI:95904]	-
ENSMUSG00000024164	47880	78179	C3	17	57203970	57228136	-	5143	protein_coding	complement component 3 [Source:MGI Symbol;Acc:MGI:88227]	-
ENSMUSG00000027447	45527	79748	Cst3	2	148871722	148875692	-	1266	protein_coding	cystatin C [Source:MGI Symbol;Acc:MGI:102519]	-
ENSMUSG00000017760	50039	74847	Ctsa	2	164832873	164841032	+	4715	protein_coding	cathepsin A [Source:MGI Symbol;Acc:MGI:97748]	-
ENSMUSG00000060126	49354	74969	Tpt1	14	75845093	75848525	+	2380	protein_coding	tumor protein, translationally-controlled 1 [Source:MGI Symbol;Acc:MGI:104890]	-
ENSMUSG00000023944	47727	75585	Hsp90ab1	17	45567775	45573271	-	2999	protein_coding	heat shock protein 90 alpha (cytosolic), class B member 1 [Source:MGI Symbol;Acc:MGI:96247]	-
ENSMUSG00000051439	46872	76368	Cd14	18	36725074	36726736	-	1572	protein_coding	CD14 antigen [Source:MGI Symbol;Acc:MGI:88318]	-
ENSMUSG00000032294	48020	73690	Pkm	9	59656368	59679375	+	5001	protein_coding	pyruvate kinase, muscle [Source:MGI Symbol;Acc:MGI:97591]	-
ENSMUSG00000022283	47766	71698	Pabpc1	15	36595661	36609668	-	6540	protein_coding	poly(A) binding protein, cytoplasmic 1 [Source:MGI Symbol;Acc:MGI:1349722]	-
ENSMUSG00000021665	44021	74220	Hexb	13	97176331	97198357	-	1906	protein_coding	hexosaminidase B [Source:MGI Symbol;Acc:MGI:96074]	-
ENSMUSG00000031207	45811	69877	Msn	X	96096042	96168552	+	6327	protein_coding	moesin [Source:MGI Symbol;Acc:MGI:97167]	-
ENSMUSG00000028692	44538	70289	Akr1a1	4	116636510	116651680	-	2750	protein_coding	aldo-keto reductase family 1, member A1 (aldehyde reductase) [Source:MGI Symbol;Acc:MGI:1929955]	-
ENSMUSG00000020719	44986	64187	Ddx5	11	106780355	106789185	-	5775	protein_coding	DEAD (Asp-Glu-Ala-Asp) box polypeptide 5 [Source:MGI Symbol;Acc:MGI:105037]	-
ENSMUSG00000017707	42637	65152	Serinc3	2	163623272	163645131	-	3840	protein_coding	serine incorporator 3 [Source:MGI Symbol;Acc:MGI:1349457]	-
ENSMUSG00000027398	42677	63920	Il1b	2	129364570	129371139	-	1907	protein_coding	interleukin 1 beta [Source:MGI Symbol;Acc:MGI:96543]	-
ENSMUSG00000025473	41903	62638	Adam8	7	139978932	139992562	-	4638	protein_coding	a disintegrin and metallopeptidase domain 8 [Source:MGI Symbol;Acc:MGI:107825]	-
ENSMUSG00000015656	40296	63451	Hspa8	9	40800984	40810087	+	4301	protein_coding	heat shock protein 8 [Source:MGI Symbol;Acc:MGI:105384]	-
ENSMUSG00000047126	42917	60767	Cltc	11	86694351	86757565	-	8499	protein_coding	clathrin, heavy polypeptide (Hc) [Source:MGI Symbol;Acc:MGI:2388633]	-
ENSMUSG00000030579	39997	60301	Tyrobp	7	30413760	30417585	+	667	protein_coding	TYRO protein tyrosine kinase binding protein [Source:MGI Symbol;Acc:MGI:1277211]	-
ENSMUSG00000071713	39138	59844	Csf2rb	15	78325752	78353847	+	7277	protein_coding	colony stimulating factor 2 receptor, beta, low-affinity (granulocyte-macrophage) [Source:MGI Symbol;Acc:MGI:1339759]	-
ENSMUSG00000019122	37158	61288	Ccl9	11	83572919	83578636	-	3045	protein_coding	chemokine (C-C motif) ligand 9 [Source:MGI Symbol;Acc:MGI:104533]	-
ENSMUSG00000030695	39694	58504	Aldoa	7	126795234	126800751	-	2911	protein_coding	aldolase A, fructose-bisphosphate [Source:MGI Symbol;Acc:MGI:87994]	-
ENSMUSG00000025044	37323	58466	Msr1	8	39581685	39642673	-	6344	protein_coding	macrophage scavenger receptor 1 [Source:MGI Symbol;Acc:MGI:98257]	-
ENSMUSG00000098557	39295	56051	Kctd12	14	102976581	102982637	-	6057	protein_coding	potassium channel tetramerisation domain containing 12 [Source:MGI Symbol;Acc:MGI:2145823]	-
ENSMUSG00000000290	35137	57984	Itgb2	10	77530252	77565708	+	3052	protein_coding	integrin beta 2 [Source:MGI Symbol;Acc:MGI:96611]	-
ENSMUSG00000050335	35551	57565	Lgals3	14	47367751	47386160	+	1858	protein_coding	lectin, galactose binding, soluble 3 [Source:MGI Symbol;Acc:MGI:96778]	-
ENSMUSG00000022587	35696	57187	Ly6e	15	74955051	74959905	+	3784	protein_coding	lymphocyte antigen 6 complex, locus E [Source:MGI Symbol;Acc:MGI:106651]	-
ENSMUSG00000064367	36014	56371	mt-Nd5	MT	11742	13565	+	1824	protein_coding	mitochondrially encoded NADH dehydrogenase 5 [Source:MGI Symbol;Acc:MGI:102496]	-
ENSMUSG00000034707	36840	55376	Gns	10	121365090	121397249	+	9442	protein_coding	glucosamine (N-acetyl)-6-sulfatase [Source:MGI Symbol;Acc:MGI:1922862]	-
ENSMUSG00000035042	36419	54948	Ccl5	11	83525778	83530518	-	960	protein_coding	chemokine (C-C motif) ligand 5 [Source:MGI Symbol;Acc:MGI:98262]	-
ENSMUSG00000023349	36717	53775	Clec4n	6	123229843	123247021	+	1420	protein_coding	C-type lectin domain family 4, member n [Source:MGI Symbol;Acc:MGI:1861231]	-
ENSMUSG00000112023	33952	56132	Lilr4b	10	51480632	51486703	+	5439	protein_coding	leukocyte immunoglobulin-like receptor, subfamily B, member 4B [Source:MGI Symbol;Acc:MGI:102702]	-
ENSMUSG00000079293	30883	58757	Clec7a	6	129461591	129472779	-	2638	polymorphic_pseudogene	C-type lectin domain family 7, member a [Source:MGI Symbol;Acc:MGI:1861431]	-
ENSMUSG00000042129	36557	53069	Rassf4	6	116633008	116673952	-	9209	protein_coding	Ras association (RalGDS/AF-6) domain family member 4 [Source:MGI Symbol;Acc:MGI:2386853]	-
ENSMUSG00000025232	36924	51587	Hexa	9	59539540	59565109	+	1996	protein_coding	hexosaminidase A [Source:MGI Symbol;Acc:MGI:96073]	-
ENSMUSG00000020120	33091	55292	Plek	11	16971206	17052381	-	4486	protein_coding	pleckstrin [Source:MGI Symbol;Acc:MGI:1860485]	-
ENSMUSG00000025743	36015	51779	Sdc3	4	130792537	130826319	+	5989	protein_coding	syndecan 3 [Source:MGI Symbol;Acc:MGI:1349163]	-
ENSMUSG00000022488	34527	52930	Nckap1l	15	103453794	103498810	+	5935	protein_coding	NCK associated protein 1 like [Source:MGI Symbol;Acc:MGI:1926063]	-
ENSMUSG00000005610	34296	52995	Eif4g2	7	111067750	111083030	-	10166	protein_coding	eukaryotic translation initiation factor 4, gamma 2 [Source:MGI Symbol;Acc:MGI:109207]	-
ENSMUSG00000030096	35512	51148	Slc6a6	6	91684053	91759066	+	8457	protein_coding	solute carrier family 6 (neurotransmitter transporter, taurine), member 6 [Source:MGI Symbol;Acc:MGI:98488]	-
ENSMUSG00000032399	34411	51483	Rpl4	9	64173375	64178666	+	2007	protein_coding	ribosomal protein L4 [Source:MGI Symbol;Acc:MGI:1915141]	-
ENSMUSG00000018927	34158	51316	Ccl6	11	83587882	83593087	-	1795	protein_coding	chemokine (C-C motif) ligand 6 [Source:MGI Symbol;Acc:MGI:98263]	-
ENSMUSG00000028465	34751	50530	Tln1	4	43531519	43562691	-	9801	protein_coding	talin 1 [Source:MGI Symbol;Acc:MGI:1099832]	-
ENSMUSG00000030560	35279	49877	Ctsc	7	88278085	88310888	+	5808	protein_coding	cathepsin C [Source:MGI Symbol;Acc:MGI:109553]	-
ENSMUSG00000005142	34941	49675	Man2b1	8	85083270	85098282	+	8026	protein_coding	mannosidase 2, alpha B1 [Source:MGI Symbol;Acc:MGI:107286]	-
ENSMUSG00000031996	32707	50609	Aplp2	9	31149557	31211815	-	5875	protein_coding	amyloid beta (A4) precursor-like protein 2 [Source:MGI Symbol;Acc:MGI:88047]	-
ENSMUSG00000022150	33554	48039	Dab2	15	6299788	6440712	+	7342	protein_coding	disabled 2, mitogen-responsive phosphoprotein [Source:MGI Symbol;Acc:MGI:109175]	-
ENSMUSG00000027533	32670	47837	Fabp5	3	10012548	10016607	+	3567	protein_coding	fatty acid binding protein 5, epidermal [Source:MGI Symbol;Acc:MGI:101790]	-
ENSMUSG00000025969	32380	47985	Nrp2	1	62703285	62818695	+	11842	protein_coding	neuropilin 2 [Source:MGI Symbol;Acc:MGI:1100492]	-
ENSMUSG00000064341	30971	49147	mt-Nd1	MT	2751	3707	+	957	protein_coding	mitochondrially encoded NADH dehydrogenase 1 [Source:MGI Symbol;Acc:MGI:101787]	-
ENSMUSG00000040249	34907	44062	Lrp1	10	127538161	127621148	-	17717	protein_coding	low density lipoprotein receptor-related protein 1 [Source:MGI Symbol;Acc:MGI:96828]	-
ENSMUSG00000024781	29559	49060	Lipa	19	34492318	34527474	-	2969	protein_coding	lysosomal acid lipase A [Source:MGI Symbol;Acc:MGI:96789]	-
ENSMUSG00000020053	30559	47485	Igf1	10	87858265	87937042	+	9904	protein_coding	insulin-like growth factor 1 [Source:MGI Symbol;Acc:MGI:96432]	-
ENSMUSG00000067274	30202	47834	Rplp0	5	115559467	115563727	+	1659	protein_coding	ribosomal protein, large, P0 [Source:MGI Symbol;Acc:MGI:1927636]	-
ENSMUSG00000026395	31310	46682	Ptprc	1	138062861	138175708	-	18313	protein_coding	protein tyrosine phosphatase, receptor type, C [Source:MGI Symbol;Acc:MGI:97810]	-
ENSMUSG00000032562	31290	46520	Gnai2	9	107614125	107635367	-	3779	protein_coding	guanine nucleotide binding protein (G protein), alpha inhibiting 2 [Source:MGI Symbol;Acc:MGI:95772]	-
ENSMUSG00000006699	30356	47362	Cdc42	4	137319696	137357720	-	2966	protein_coding	cell division cycle 42 [Source:MGI Symbol;Acc:MGI:106211]	-
ENSMUSG00000031328	30448	44995	Flna	X	74223461	74249820	-	9400	protein_coding	filamin, alpha [Source:MGI Symbol;Acc:MGI:95556]	-
ENSMUSG00000056201	29605	44822	Cfl1	19	5490455	5495201	+	2354	protein_coding	cofilin 1, non-muscle [Source:MGI Symbol;Acc:MGI:101757]	-
ENSMUSG00000022148	31316	43026	Fyb	15	6522853	6663313	+	5384	protein_coding	FYN binding protein [Source:MGI Symbol;Acc:MGI:1346327]	-
ENSMUSG00000036606	30669	43612	Plxnb2	15	89155549	89180788	-	7720	protein_coding	plexin B2 [Source:MGI Symbol;Acc:MGI:2154239]	-
ENSMUSG00000093674	29559	44642	Rpl41	10	128548114	128549305	-	1168	protein_coding	ribosomal protein L41 [Source:MGI Symbol;Acc:MGI:1915195]	-
ENSMUSG00000027808	31065	42740	Serp1	3	58519817	58525892	-	4611	protein_coding	stress-associated endoplasmic reticulum protein 1 [Source:MGI Symbol;Acc:MGI:92638]	-
ENSMUSG00000021281	28787	45002	Tnfaip2	12	111442469	111455018	+	4984	protein_coding	tumor necrosis factor, alpha-induced protein 2 [Source:MGI Symbol;Acc:MGI:104960]	-
ENSMUSG00000064370	29311	44152	mt-Cytb	MT	14145	15288	+	1144	protein_coding	mitochondrially encoded cytochrome b [Source:MGI Symbol;Acc:MGI:102501]	-
ENSMUSG00000040659	30155	43154	Efhd2	4	141858142	141874920	-	2381	protein_coding	EF hand domain containing 2 [Source:MGI Symbol;Acc:MGI:106504]	-
ENSMUSG00000025132	29414	43834	Arhgdia	11	120578104	120581624	-	2258	protein_coding	Rho GDP dissociation inhibitor (GDI) alpha [Source:MGI Symbol;Acc:MGI:2178103]	-
ENSMUSG00000033685	29258	43543	Ucp2	7	100493337	100502020	+	6989	protein_coding	uncoupling protein 2 (mitochondrial, proton carrier) [Source:MGI Symbol;Acc:MGI:109354]	-
ENSMUSG00000008682	29020	43739	Rpl10	X	74270812	74273135	+	2053	protein_coding	ribosomal protein L10 [Source:MGI Symbol;Acc:MGI:105943]	-
ENSMUSG00000029622	27296	45172	Arpc1b	5	145114215	145130705	+	5115	protein_coding	actin related protein 2/3 complex, subunit 1B [Source:MGI Symbol;Acc:MGI:1343142]	-
ENSMUSG00000021218	29005	42958	Gdi2	13	3538063	3567871	+	10558	protein_coding	guanosine diphosphate (GDP) dissociation inhibitor 2 [Source:MGI Symbol;Acc:MGI:99845]	-
ENSMUSG00000038612	28667	43022	Mcl1	3	95658788	95663176	+	3418	protein_coding	myeloid cell leukemia sequence 1 [Source:MGI Symbol;Acc:MGI:101769]	-
ENSMUSG00000040713	28819	42678	Creg1	1	165763746	165775308	+	2362	protein_coding	cellular repressor of E1A-stimulated genes 1 [Source:MGI Symbol;Acc:MGI:1344382]	-
ENSMUSG00000026872	28556	41752	Zeb2	2	44983632	45117395	-	19942	protein_coding	zinc finger E-box binding homeobox 2 [Source:MGI Symbol;Acc:MGI:1344407]	zf-C2H2
ENSMUSG00000020372	26589	43702	Rack1	11	48800332	48806434	+	5119	protein_coding	receptor for activated C kinase 1 [Source:MGI Symbol;Acc:MGI:101849]	-
ENSMUSG00000001128	29111	40829	Cfp	X	20925454	20931555	-	1736	protein_coding	complement factor properdin [Source:MGI Symbol;Acc:MGI:97545]	-
ENSMUSG00000015837	29089	40788	Sqstm1	11	50199366	50210827	-	3356	protein_coding	sequestosome 1 [Source:MGI Symbol;Acc:MGI:107931]	-
ENSMUSG00000026341	27313	42252	Actr3	1	125392905	125435727	-	4631	protein_coding	ARP3 actin-related protein 3 [Source:MGI Symbol;Acc:MGI:1921367]	-
ENSMUSG00000018774	25953	42837	Cd68	11	69664213	69666153	-	1257	protein_coding	CD68 antigen [Source:MGI Symbol;Acc:MGI:88342]	-
ENSMUSG00000006273	25720	42663	Atp6v1b2	8	69088646	69113711	+	5305	protein_coding	ATPase, H+ transporting, lysosomal V1 subunit B2 [Source:MGI Symbol;Acc:MGI:109618]	-
ENSMUSG00000017466	27137	41219	Timp2	11	118301069	118355740	-	3896	protein_coding	tissue inhibitor of metalloproteinase 2 [Source:MGI Symbol;Acc:MGI:98753]	-
ENSMUSG00000025534	26444	41097	Gusb	5	129989011	130003049	-	4548	protein_coding	glucuronidase, beta [Source:MGI Symbol;Acc:MGI:95872]	-
ENSMUSG00000100801	27676	39636	Gm15459	5	5781615	5783555	-	1941	processed_pseudogene	predicted gene 15459 [Source:MGI Symbol;Acc:MGI:3705702]	-
ENSMUSG00000043716	26312	40715	Rpl7	1	16101295	16104662	-	2687	protein_coding	ribosomal protein L7 [Source:MGI Symbol;Acc:MGI:98073]	-
ENSMUSG00000033880	25390	41489	Lgals3bp	11	118392751	118402092	-	2847	protein_coding	lectin, galactoside-binding, soluble, 3 binding protein [Source:MGI Symbol;Acc:MGI:99554]	-
ENSMUSG00000028249	25513	40938	Sdcbp	4	6365650	6408423	+	6904	protein_coding	syndecan binding protein [Source:MGI Symbol;Acc:MGI:1337026]	-
ENSMUSG00000023010	26822	39491	Tmbim6	15	99392882	99410049	+	4578	protein_coding	transmembrane BAX inhibitor motif containing 6 [Source:MGI Symbol;Acc:MGI:99682]	-
ENSMUSG00000036908	26770	39376	Unc93b1	19	3935186	3949340	+	2841	protein_coding	unc-93 homolog B1, TLR signaling regulator [Source:MGI Symbol;Acc:MGI:1859307]	-
ENSMUSG00000018293	26551	39526	Pfn1	11	70651850	70654644	-	2405	protein_coding	profilin 1 [Source:MGI Symbol;Acc:MGI:97549]	-
ENSMUSG00000028081	25673	39807	Rps3a1	3	86137940	86142702	-	977	protein_coding	ribosomal protein S3A1 [Source:MGI Symbol;Acc:MGI:1202063]	-
ENSMUSG00000027523	24833	40433	Gnas	2	174284320	174346744	+	11186	protein_coding	GNAS (guanine nucleotide binding protein, alpha stimulating) complex locus [Source:MGI Symbol;Acc:MGI:95777]	-
ENSMUSG00000020097	26109	38960	Sgpl1	10	61098642	61147703	-	6143	protein_coding	sphingosine phosphate lyase 1 [Source:MGI Symbol;Acc:MGI:1261415]	-
ENSMUSG00000031320	25438	39622	Rps4x	X	102184941	102189394	-	1631	protein_coding	ribosomal protein S4, X-linked [Source:MGI Symbol;Acc:MGI:98158]	-
ENSMUSG00000032518	24142	40420	Rpsa	9	120127689	120132369	+	3170	protein_coding	ribosomal protein SA [Source:MGI Symbol;Acc:MGI:105381]	-
ENSMUSG00000001175	24687	39712	Calm1	12	100199435	100209814	+	4706	protein_coding	calmodulin 1 [Source:MGI Symbol;Acc:MGI:88251]	-
ENSMUSG00000069662	26705	37205	Marcks	10	37133375	37138920	-	4048	protein_coding	myristoylated alanine rich protein kinase C substrate [Source:MGI Symbol;Acc:MGI:96907]	-
ENSMUSG00000003363	24469	39302	Pld3	7	27532000	27553218	-	2924	protein_coding	phospholipase D family, member 3 [Source:MGI Symbol;Acc:MGI:1333782]	-
ENSMUSG00000024679	24952	38611	Ms4a6d	19	11586604	11604849	-	1735	protein_coding	membrane-spanning 4-domains, subfamily A, member 6D [Source:MGI Symbol;Acc:MGI:1916024]	-
ENSMUSG00000020152	25151	38232	Actr2	11	20062304	20112913	-	5204	protein_coding	ARP2 actin-related protein 2 [Source:MGI Symbol;Acc:MGI:1913963]	-
ENSMUSG00000039621	26846	36482	Prex1	2	166566342	166713832	-	10266	protein_coding	phosphatidylinositol-3,4,5-trisphosphate-dependent Rac exchange factor 1 [Source:MGI Symbol;Acc:MGI:3040696]	-
ENSMUSG00000030123	25055	37928	Plxnd1	6	115954811	115995005	-	7301	protein_coding	plexin D1 [Source:MGI Symbol;Acc:MGI:2154244]	-
ENSMUSG00000013698	25449	37288	Pea15a	1	172196728	172206804	-	3861	protein_coding	phosphoprotein enriched in astrocytes 15A [Source:MGI Symbol;Acc:MGI:104799]	-
ENSMUSG00000062825	24014	38510	Actg1	11	120345690	120348542	-	2658	protein_coding	actin, gamma, cytoplasmic 1 [Source:MGI Symbol;Acc:MGI:87906]	-
ENSMUSG00000016534	23795	38720	Lamp2	X	38401357	38456454	-	9552	protein_coding	lysosomal-associated membrane protein 2 [Source:MGI Symbol;Acc:MGI:96748]	-
ENSMUSG00000026864	24622	37658	Hspa5	2	34771970	34777547	+	4229	protein_coding	heat shock protein 5 [Source:MGI Symbol;Acc:MGI:95835]	-
ENSMUSG00000027014	26410	35739	Cwc22	2	77881159	77946375	-	6822	protein_coding	CWC22 spliceosome-associated protein [Source:MGI Symbol;Acc:MGI:2136773]	-
ENSMUSG00000030744	25094	36951	Rps3	7	99477896	99483738	-	4483	protein_coding	ribosomal protein S3 [Source:MGI Symbol;Acc:MGI:1350917]	-
ENSMUSG00000028656	24430	37389	Cap1	4	122859047	122886056	-	3494	protein_coding	CAP, adenylate cyclase-associated protein 1 (yeast) [Source:MGI Symbol;Acc:MGI:88262]	-
ENSMUSG00000006932	23763	37964	Ctnnb1	9	120929216	120960507	+	5192	protein_coding	catenin (cadherin associated protein), beta 1 [Source:MGI Symbol;Acc:MGI:88276]	-
ENSMUSG00000015852	26826	34727	Fcrls	3	87250758	87263738	-	2334	protein_coding	Fc receptor-like S, scavenger receptor [Source:MGI Symbol;Acc:MGI:1933397]	-
ENSMUSG00000059796	23174	38150	Eif4a1	11	69666936	69672423	-	4334	protein_coding	eukaryotic translation initiation factor 4A1 [Source:MGI Symbol;Acc:MGI:95303]	-
ENSMUSG00000029614	24473	36426	Rpl6	5	121204481	121209241	+	3140	protein_coding	ribosomal protein L6 [Source:MGI Symbol;Acc:MGI:108057]	-
ENSMUSG00000025290	25179	35665	Rps24	14	24487125	24496959	+	6256	protein_coding	ribosomal protein S24 [Source:MGI Symbol;Acc:MGI:98147]	-
ENSMUSG00000025351	22790	37239	Cd63	10	128900989	128912822	+	3682	protein_coding	CD63 antigen [Source:MGI Symbol;Acc:MGI:99529]	-
ENSMUSG00000027248	22958	36815	Pdia3	2	121413775	121438687	+	3139	protein_coding	protein disulfide isomerase associated 3 [Source:MGI Symbol;Acc:MGI:95834]	-
ENSMUSG00000038147	23037	36691	Cd84	1	171839697	171890718	+	6272	protein_coding	CD84 antigen [Source:MGI Symbol;Acc:MGI:1336885]	-
ENSMUSG00000030144	23692	35927	Clec4d	6	123262111	123275265	+	1599	protein_coding	C-type lectin domain family 4, member d [Source:MGI Symbol;Acc:MGI:1298389]	-
ENSMUSG00000040026	25351	34223	Saa3	7	46711998	46715700	-	2606	protein_coding	serum amyloid A 3 [Source:MGI Symbol;Acc:MGI:98223]	-
ENSMUSG00000024610	21912	37070	Cd74	18	60803848	60812646	+	1410	protein_coding	CD74 antigen (invariant polypeptide of major histocompatibility complex, class II antigen-associated) [Source:MGI Symbol;Acc:MGI:96534]	-
ENSMUSG00000003814	22015	36742	Calr	8	84841850	84846934	-	2880	protein_coding	calreticulin [Source:MGI Symbol;Acc:MGI:88252]	-
ENSMUSG00000025809	23167	35312	Itgb1	8	128685654	128733200	+	4081	protein_coding	integrin beta 1 (fibronectin receptor beta) [Source:MGI Symbol;Acc:MGI:96610]	-
ENSMUSG00000030536	22845	35626	Iqgap1	7	80711583	80825974	-	16538	protein_coding	IQ motif containing GTPase activating protein 1 [Source:MGI Symbol;Acc:MGI:1352757]	-
ENSMUSG00000039361	24110	34216	Picalm	7	90130213	90213465	+	15732	protein_coding	phosphatidylinositol binding clathrin assembly protein [Source:MGI Symbol;Acc:MGI:2385902]	-
ENSMUSG00000026473	24538	33723	Glul	1	153899944	153909723	+	3323	protein_coding	glutamate-ammonia ligase (glutamine synthetase) [Source:MGI Symbol;Acc:MGI:95739]	-
ENSMUSG00000020101	24552	33509	Vsir	10	60346851	60372684	+	5014	protein_coding	V-set immunoregulatory receptor [Source:MGI Symbol;Acc:MGI:1921298]	-
ENSMUSG00000006333	24595	33177	Rps9	7	3703993	3706897	+	2522	protein_coding	ribosomal protein S9 [Source:MGI Symbol;Acc:MGI:1924096]	-
ENSMUSG00000052336	22190	35162	Cx3cr1	9	119901616	120069879	-	4505	protein_coding	chemokine (C-X3-C motif) receptor 1 [Source:MGI Symbol;Acc:MGI:1333815]	-
ENSMUSG00000024300	22526	34583	Myo1f	17	33555719	33607764	+	4914	protein_coding	myosin IF [Source:MGI Symbol;Acc:MGI:107711]	-
ENSMUSG00000019132	22858	34217	BC005537	13	24801657	24816197	+	5849	protein_coding	cDNA sequence BC005537 [Source:MGI Symbol;Acc:MGI:2441726]	-
ENSMUSG00000028599	22447	34600	Tnfrsf1b	4	145213463	145246870	-	3818	protein_coding	tumor necrosis factor receptor superfamily, member 1b [Source:MGI Symbol;Acc:MGI:1314883]	-
ENSMUSG00000024608	22447	34418	Rps14	18	60774510	60778546	+	1384	protein_coding	ribosomal protein S14 [Source:MGI Symbol;Acc:MGI:98107]	-
ENSMUSG00000040613	22164	34204	Apobec1	6	122577792	122602444	-	2702	protein_coding	apolipoprotein B mRNA editing enzyme, catalytic polypeptide 1 [Source:MGI Symbol;Acc:MGI:103298]	-
ENSMUSG00000033220	22347	33941	Rac2	15	78559167	78572783	-	3103	protein_coding	Rac family small GTPase 2 [Source:MGI Symbol;Acc:MGI:97846]	-
ENSMUSG00000039218	24528	31579	Srrm2	17	23790532	23824741	+	12842	protein_coding	serine/arginine repetitive matrix 2 [Source:MGI Symbol;Acc:MGI:1923206]	-
ENSMUSG00000005413	23114	32509	Hmox1	8	75093621	75100589	+	1751	protein_coding	heme oxygenase 1 [Source:MGI Symbol;Acc:MGI:96163]	-
ENSMUSG00000030789	20849	34251	Itgax	7	128129547	128150657	+	4803	protein_coding	integrin alpha X [Source:MGI Symbol;Acc:MGI:96609]	-
ENSMUSG00000036622	22500	32585	Atp13a2	4	140986873	141007330	+	6000	protein_coding	ATPase type 13A2 [Source:MGI Symbol;Acc:MGI:1922022]	-
ENSMUSG00000048234	22541	32294	Rnf149	1	39551296	39577405	-	2838	protein_coding	ring finger protein 149 [Source:MGI Symbol;Acc:MGI:2677438]	-
ENSMUSG00000015950	21445	33269	Ncf1	5	134220053	134229625	-	3663	protein_coding	neutrophil cytosolic factor 1 [Source:MGI Symbol;Acc:MGI:97283]	-
ENSMUSG00000025017	22410	32304	Pik3ap1	19	41274218	41385070	-	2615	protein_coding	phosphoinositide-3-kinase adaptor protein 1 [Source:MGI Symbol;Acc:MGI:1933177]	-
ENSMUSG00000009927	21538	32942	Rps25	9	44407139	44410427	+	2691	protein_coding	ribosomal protein S25 [Source:MGI Symbol;Acc:MGI:1922867]	-
ENSMUSG00000052681	20770	33631	Rap1b	10	117813871	117846035	-	2884	protein_coding	RAS related protein 1b [Source:MGI Symbol;Acc:MGI:894315]	-
ENSMUSG00000020048	21343	32807	Hsp90b1	10	86690209	86705509	-	4032	protein_coding	heat shock protein 90, beta (Grp94), member 1 [Source:MGI Symbol;Acc:MGI:98817]	-
ENSMUSG00000024737	21569	32542	Slc15a3	19	10839727	10859362	+	5491	protein_coding	solute carrier family 15, member 3 [Source:MGI Symbol;Acc:MGI:1929691]	-
ENSMUSG00000058558	21078	33014	Rpl5	5	107900502	107909005	+	3920	protein_coding	ribosomal protein L5 [Source:MGI Symbol;Acc:MGI:102854]	-
ENSMUSG00000036103	20342	33702	Colec12	18	9707648	9877995	+	3322	protein_coding	collectin sub-family member 12 [Source:MGI Symbol;Acc:MGI:2152907]	-
ENSMUSG00000071866	20701	33151	Ppia	11	6415443	6419817	+	3508	protein_coding	peptidylprolyl isomerase A [Source:MGI Symbol;Acc:MGI:97749]	-
ENSMUSG00000028639	21476	32209	Ybx1	4	119277981	119294604	-	2531	protein_coding	Y box protein 1 [Source:MGI Symbol;Acc:MGI:99146]	CSD
ENSMUSG00000020189	21141	32443	Osbpl8	10	111164752	111297249	+	9401	protein_coding	oxysterol binding protein-like 8 [Source:MGI Symbol;Acc:MGI:2443807]	-
ENSMUSG00000037266	22764	30748	Rsrp1	4	134923592	134927671	+	3349	protein_coding	arginine/serine rich protein 1 [Source:MGI Symbol;Acc:MGI:106498]	-
ENSMUSG00000018008	22718	30785	Cyth4	15	78597047	78622019	+	7552	protein_coding	cytohesin 4 [Source:MGI Symbol;Acc:MGI:2441702]	-
ENSMUSG00000112148	21286	31981	Lilrb4a	10	51490956	51496611	+	5227	protein_coding	leukocyte immunoglobulin-like receptor, subfamily B, member 4A [Source:MGI Symbol;Acc:MGI:102701]	-
ENSMUSG00000026193	19904	33352	Fn1	1	71585520	71653200	-	11685	protein_coding	fibronectin 1 [Source:MGI Symbol;Acc:MGI:95566]	-
ENSMUSG00000015733	20846	32177	Capza2	6	17636234	17666972	+	5890	protein_coding	capping protein (actin filament) muscle Z-line, alpha 2 [Source:MGI Symbol;Acc:MGI:106222]	-
ENSMUSG00000025130	20969	31977	P4hb	11	120560298	120573253	-	2861	protein_coding	prolyl 4-hydroxylase, beta polypeptide [Source:MGI Symbol;Acc:MGI:97464]	-
ENSMUSG00000079477	20353	32583	Rab7	6	87999106	88045270	-	2610	protein_coding	RAB7, member RAS oncogene family [Source:MGI Symbol;Acc:MGI:105068]	-
ENSMUSG00000025393	20338	32554	Atp5b	10	128083273	128090391	+	4237	protein_coding	ATP synthase, H+ transporting mitochondrial F1 complex, beta subunit [Source:MGI Symbol;Acc:MGI:107801]	-
ENSMUSG00000052459	20300	32112	Atp6v1a	16	44085402	44139705	-	6044	protein_coding	ATPase, H+ transporting, lysosomal V1 subunit A [Source:MGI Symbol;Acc:MGI:1201780]	-
ENSMUSG00000001525	20142	32181	Tubb5	17	35833921	35838306	-	3327	protein_coding	tubulin, beta 5 class I [Source:MGI Symbol;Acc:MGI:107812]	-
ENSMUSG00000022892	20820	31395	App	16	84949685	85173766	-	12996	protein_coding	amyloid beta (A4) precursor protein [Source:MGI Symbol;Acc:MGI:88059]	-
ENSMUSG00000000740	21051	31020	Rpl13	8	123102350	123105244	+	2595	protein_coding	ribosomal protein L13 [Source:MGI Symbol;Acc:MGI:105922]	-
ENSMUSG00000006519	20907	30821	Cyba	8	122424776	122432930	-	1039	protein_coding	cytochrome b-245, alpha polypeptide [Source:MGI Symbol;Acc:MGI:1316658]	-
ENSMUSG00000019505	21121	29983	Ubb	11	62551171	62553213	+	1675	protein_coding	ubiquitin B [Source:MGI Symbol;Acc:MGI:98888]	-
ENSMUSG00000006304	19961	30816	Arpc2	1	74236084	74268209	+	2033	protein_coding	actin related protein 2/3 complex, subunit 2 [Source:MGI Symbol;Acc:MGI:1923959]	-
ENSMUSG00000056737	19860	30372	Capg	6	72544391	72562983	+	2529	protein_coding	capping protein (actin filament), gelsolin-like [Source:MGI Symbol;Acc:MGI:1098259]	-
ENSMUSG00000017404	20348	29822	Rpl19	11	98026710	98030492	+	1022	protein_coding	ribosomal protein L19 [Source:MGI Symbol;Acc:MGI:98020]	-
ENSMUSG00000059498	19772	30060	Fcgr3	1	171051174	171064935	-	1736	protein_coding	Fc receptor, IgG, low affinity III [Source:MGI Symbol;Acc:MGI:95500]	-
ENSMUSG00000018920	19273	30482	Cxcl16	11	70453983	70459984	-	3021	protein_coding	chemokine (C-X-C motif) ligand 16 [Source:MGI Symbol;Acc:MGI:1932682]	-
ENSMUSG00000015305	20674	28973	Sash1	10	8722219	8886070	-	8568	protein_coding	SAM and SH3 domain containing 1 [Source:MGI Symbol;Acc:MGI:1917347]	-
ENSMUSG00000029810	19489	30149	Tmem176b	6	48833818	48841496	-	2371	protein_coding	transmembrane protein 176B [Source:MGI Symbol;Acc:MGI:1916348]	-
ENSMUSG00000032812	20750	28806	Arap1	7	101348067	101412586	+	8433	protein_coding	ArfGAP with RhoGAP domain, ankyrin repeat and PH domain 1 [Source:MGI Symbol;Acc:MGI:1916960]	-
ENSMUSG00000033161	19204	30258	Atp1a1	3	101576219	101604684	-	4568	protein_coding	ATPase, Na+/K+ transporting, alpha 1 polypeptide [Source:MGI Symbol;Acc:MGI:88105]	-
ENSMUSG00000008475	19654	29600	Arpc5	1	152766542	152775597	+	2276	protein_coding	actin related protein 2/3 complex, subunit 5 [Source:MGI Symbol;Acc:MGI:1915021]	-
ENSMUSG00000022443	20823	28403	Myh9	15	77760587	77842175	-	12928	protein_coding	myosin, heavy polypeptide 9, non-muscle [Source:MGI Symbol;Acc:MGI:107717]	-
ENSMUSG00000026223	20138	28885	Itm2c	1	85894281	85908675	+	2491	protein_coding	integral membrane protein 2C [Source:MGI Symbol;Acc:MGI:1927594]	-
ENSMUSG00000029840	18279	30532	Mtpn	6	35508906	35539888	-	3960	protein_coding	myotrophin [Source:MGI Symbol;Acc:MGI:99445]	-
ENSMUSG00000034593	19730	28722	Myo5a	9	75071015	75223688	+	14803	protein_coding	myosin VA [Source:MGI Symbol;Acc:MGI:105976]	-
ENSMUSG00000015839	17364	30943	Nfe2l2	2	75675513	75704641	-	3796	protein_coding	nuclear factor, erythroid derived 2, like 2 [Source:MGI Symbol;Acc:MGI:108420]	TF_bZIP
ENSMUSG00000092274	20647	27545	Neat1	19	5824708	5845478	-	20771	lincRNA	nuclear paraspeckle assembly transcript 1 (non-protein coding) [Source:MGI Symbol;Acc:MGI:1914211]	-
ENSMUSG00000021457	20266	27800	Syk	13	52583173	52648792	+	9362	protein_coding	spleen tyrosine kinase [Source:MGI Symbol;Acc:MGI:99515]	-
ENSMUSG00000040747	18080	29975	Cd53	3	106759921	106790149	-	1742	protein_coding	CD53 antigen [Source:MGI Symbol;Acc:MGI:88341]	-
ENSMUSG00000049517	19453	28229	Rps23	13	90922958	90924950	+	1268	protein_coding	ribosomal protein S23 [Source:MGI Symbol;Acc:MGI:1913725]	-
ENSMUSG00000007458	18926	28665	M6pr	6	122308720	122317680	+	4170	protein_coding	mannose-6-phosphate receptor, cation dependent [Source:MGI Symbol;Acc:MGI:96904]	-
ENSMUSG00000022961	19917	27260	Son	16	91647506	91679221	+	14907	protein_coding	Son DNA binding protein [Source:MGI Symbol;Acc:MGI:98353]	-
ENSMUSG00000034993	18458	28657	Vat1	11	101458745	101466230	-	2766	protein_coding	vesicle amine transport 1 [Source:MGI Symbol;Acc:MGI:1349450]	-
ENSMUSG00000026600	18262	28526	Soat1	1	156424525	156474331	-	9791	protein_coding	sterol O-acyltransferase 1 [Source:MGI Symbol;Acc:MGI:104665]	-
ENSMUSG00000021822	15839	30920	Plau	14	20836660	20843385	+	2367	protein_coding	plasminogen activator, urokinase [Source:MGI Symbol;Acc:MGI:97611]	-
ENSMUSG00000063856	17565	29101	Gpx1	9	108338903	108340343	+	1441	protein_coding	glutathione peroxidase 1 [Source:MGI Symbol;Acc:MGI:104887]	-
ENSMUSG00000025854	17222	29024	Fam20c	5	138754514	138810077	+	6590	protein_coding	family with sequence similarity 20, member C [Source:MGI Symbol;Acc:MGI:2136853]	-
ENSMUSG00000027423	17737	28132	Snx5	2	144250123	144270906	-	4177	protein_coding	sorting nexin 5 [Source:MGI Symbol;Acc:MGI:1916428]	-
ENSMUSG00000045962	19287	26564	Wnk1	6	119923969	120038672	-	22825	protein_coding	WNK lysine deficient protein kinase 1 [Source:MGI Symbol;Acc:MGI:2442092]	-
ENSMUSG00000026177	18338	27166	Slc11a1	1	74375195	74386062	+	3705	protein_coding	solute carrier family 11 (proton-coupled divalent metal ion transporters), member 1 [Source:MGI Symbol;Acc:MGI:1345275]	-
ENSMUSG00000027940	18026	27464	Tpm3	3	90072649	90100902	+	6085	protein_coding	tropomyosin 3, gamma [Source:MGI Symbol;Acc:MGI:1890149]	-
ENSMUSG00000024659	15805	29647	Anxa1	19	20373428	20390944	-	2608	protein_coding	annexin A1 [Source:MGI Symbol;Acc:MGI:96819]	-
ENSMUSG00000024672	18199	27107	Ms4a7	19	11321039	11336146	-	4453	protein_coding	membrane-spanning 4-domains, subfamily A, member 7 [Source:MGI Symbol;Acc:MGI:1918846]	-
ENSMUSG00000026656	19050	26063	Fcgr2b	1	170958617	170976547	-	5790	protein_coding	Fc receptor, IgG, low affinity IIb [Source:MGI Symbol;Acc:MGI:95499]	-
ENSMUSG00000025428	17390	27717	Atp5a1	18	77773729	77782869	+	3135	protein_coding	ATP synthase, H+ transporting, mitochondrial F1 complex, alpha subunit 1 [Source:MGI Symbol;Acc:MGI:88115]	-
ENSMUSG00000007815	17189	27898	Rhoa	9	108306129	108337934	+	7494	protein_coding	ras homolog family member A [Source:MGI Symbol;Acc:MGI:1096342]	-
ENSMUSG00000001847	17617	27382	Rac1	5	143503634	143528036	-	4496	protein_coding	Rac family small GTPase 1 [Source:MGI Symbol;Acc:MGI:97845]	-
ENSMUSG00000028459	18861	25712	Cd72	4	43446462	43454628	-	3422	protein_coding	CD72 antigen [Source:MGI Symbol;Acc:MGI:88345]	-
ENSMUSG00000018707	19336	25229	Dync1h1	12	110601452	110666945	+	15658	protein_coding	dynein cytoplasmic 1 heavy chain 1 [Source:MGI Symbol;Acc:MGI:103147]	-
ENSMUSG00000032046	18027	26492	Abhd12	2	150832493	150904741	-	2823	protein_coding	abhydrolase domain containing 12 [Source:MGI Symbol;Acc:MGI:1923442]	-
ENSMUSG00000020458	17861	26598	Rtn4	11	29692947	29744331	+	6991	protein_coding	reticulon 4 [Source:MGI Symbol;Acc:MGI:1915835]	-
ENSMUSG00000030342	15738	28640	Cd9	6	125460266	125494791	-	2044	protein_coding	CD9 antigen [Source:MGI Symbol;Acc:MGI:88348]	-
ENSMUSG00000071714	17418	26960	Csf2rb2	15	78282507	78305721	-	4740	protein_coding	colony stimulating factor 2 receptor, beta 2, low-affinity (granulocyte-macrophage) [Source:MGI Symbol;Acc:MGI:1339760]	-
ENSMUSG00000064345	17023	27217	mt-Nd2	MT	3914	4951	+	1038	protein_coding	mitochondrially encoded NADH dehydrogenase 2 [Source:MGI Symbol;Acc:MGI:102500]	-
ENSMUSG00000027763	18054	26179	Mbnl1	3	60472830	60629750	+	18717	protein_coding	muscleblind like splicing factor 1 [Source:MGI Symbol;Acc:MGI:1928482]	-
ENSMUSG00000027422	18711	25518	Rrbp1	2	143947395	144011263	-	8786	protein_coding	ribosome binding protein 1 [Source:MGI Symbol;Acc:MGI:1932395]	-
ENSMUSG00000019943	18350	25871	Atp2b1	10	98914406	99026143	+	15218	protein_coding	ATPase, Ca++ transporting, plasma membrane 1 [Source:MGI Symbol;Acc:MGI:104653]	-
ENSMUSG00000045128	16960	27191	Rpl18a	8	70894722	70897412	-	1739	protein_coding	ribosomal protein L18A [Source:MGI Symbol;Acc:MGI:1924058]	-
ENSMUSG00000010277	17882	26250	2610507B11Rik	11	78261752	78290623	+	8798	protein_coding	RIKEN cDNA 2610507B11 gene [Source:MGI Symbol;Acc:MGI:1919753]	-
ENSMUSG00000038366	17228	26875	Lasp1	11	97799000	97838764	+	6495	protein_coding	LIM and SH3 protein 1 [Source:MGI Symbol;Acc:MGI:109656]	-
ENSMUSG00000021133	18189	25753	Susd6	12	80790510	80880835	+	7615	protein_coding	sushi domain containing 6 [Source:MGI Symbol;Acc:MGI:2444661]	-
ENSMUSG00000039630	18392	25468	Hnrnpu	1	178321108	178337797	-	11599	protein_coding	heterogeneous nuclear ribonucleoprotein U [Source:MGI Symbol;Acc:MGI:1858195]	-
ENSMUSG00000022817	17613	26245	Itgb5	16	33829665	33949338	+	3553	protein_coding	integrin beta 5 [Source:MGI Symbol;Acc:MGI:96614]	-
ENSMUSG00000021451	16812	27015	Sema4d	13	51685529	51793747	-	7679	protein_coding	sema domain, immunoglobulin domain (Ig), transmembrane domain (TM) and short cytoplasmic domain, (semaphorin) 4D [Source:MGI Symbol;Acc:MGI:109244]	-
ENSMUSG00000030220	17468	26226	Arhgdib	6	136923655	136941899	-	1707	protein_coding	Rho, GDP dissociation inhibitor (GDI) beta [Source:MGI Symbol;Acc:MGI:101940]	-
ENSMUSG00000016559	17297	26066	H3f3b	11	116021912	116027962	-	2976	protein_coding	H3 histone, family 3B [Source:MGI Symbol;Acc:MGI:1101768]	-
ENSMUSG00000024991	18074	25179	Eif3a	19	60761116	60790693	-	5176	protein_coding	eukaryotic translation initiation factor 3, subunit A [Source:MGI Symbol;Acc:MGI:95301]	-
ENSMUSG00000021546	17642	25391	Hnrnpk	13	58391142	58403343	-	6466	protein_coding	heterogeneous nuclear ribonucleoprotein K [Source:MGI Symbol;Acc:MGI:99894]	-
ENSMUSG00000024644	17700	25135	Cndp2	18	84667470	84685633	-	2119	protein_coding	CNDP dipeptidase 2 (metallopeptidase M20 family) [Source:MGI Symbol;Acc:MGI:1913304]	-
ENSMUSG00000020368	16899	25916	Canx	11	50293961	50325673	-	4693	protein_coding	calnexin [Source:MGI Symbol;Acc:MGI:88261]	-
ENSMUSG00000003970	17879	24913	Rpl8	15	76904078	76906314	+	1359	protein_coding	ribosomal protein L8 [Source:MGI Symbol;Acc:MGI:1350927]	-
ENSMUSG00000029064	16795	25788	Gnb1	4	155491361	155559269	+	4268	protein_coding	guanine nucleotide binding protein (G protein), beta 1 [Source:MGI Symbol;Acc:MGI:95781]	-
ENSMUSG00000000346	17024	25350	Dazap2	15	100615349	100620761	+	2900	protein_coding	DAZ associated protein 2 [Source:MGI Symbol;Acc:MGI:1344344]	-
ENSMUSG00000028495	16545	25788	Rps6	4	86854660	86857412	-	1586	protein_coding	ribosomal protein S6 [Source:MGI Symbol;Acc:MGI:98159]	-
ENSMUSG00000020422	17248	25058	Tns3	11	8431652	8664535	-	11182	protein_coding	tensin 3 [Source:MGI Symbol;Acc:MGI:2443012]	-
ENSMUSG00000004266	16930	25242	Ptpn6	6	124720707	124738714	-	2802	protein_coding	protein tyrosine phosphatase, non-receptor type 6 [Source:MGI Symbol;Acc:MGI:96055]	-
ENSMUSG00000040952	16832	25261	Rps19	7	24884371	24889806	+	4685	protein_coding	ribosomal protein S19 [Source:MGI Symbol;Acc:MGI:1333780]	-
ENSMUSG00000062078	16884	25066	Qk	17	10202601	10319854	-	14242	protein_coding	quaking [Source:MGI Symbol;Acc:MGI:97837]	-
ENSMUSG00000043131	16393	25493	Mob1a	6	83326016	83343776	+	4794	protein_coding	MOB kinase activator 1A [Source:MGI Symbol;Acc:MGI:2442631]	-
ENSMUSG00000027639	17275	24507	Samhd1	2	157097533	157135265	-	9150	protein_coding	SAM domain and HD domain, 1 [Source:MGI Symbol;Acc:MGI:1927468]	-
ENSMUSG00000038274	17185	24531	Fau	19	6057888	6059524	+	815	protein_coding	Finkel-Biskis-Reilly murine sarcoma virus (FBR-MuSV) ubiquitously expressed (fox derived) [Source:MGI Symbol;Acc:MGI:102547]	-
ENSMUSG00000000078	17080	24606	Klf6	13	5861482	5870394	+	4391	protein_coding	Kruppel-like factor 6 [Source:MGI Symbol;Acc:MGI:1346318]	zf-C2H2
ENSMUSG00000007892	16994	24642	Rplp1	9	61913284	61914542	-	499	protein_coding	ribosomal protein, large, P1 [Source:MGI Symbol;Acc:MGI:1927099]	-
ENSMUSG00000002103	16467	25140	Acp2	2	91202885	91214098	+	5186	protein_coding	acid phosphatase 2, lysosomal [Source:MGI Symbol;Acc:MGI:87882]	-
ENSMUSG00000038178	16901	24692	Slc43a2	11	75531694	75577575	+	10042	protein_coding	solute carrier family 43, member 2 [Source:MGI Symbol;Acc:MGI:2442746]	-
ENSMUSG00000058715	15977	25527	Fcer1g	1	171229572	171234365	-	874	protein_coding	Fc receptor, IgE, high affinity I, gamma polypeptide [Source:MGI Symbol;Acc:MGI:95496]	-
ENSMUSG00000023992	15744	25749	Trem2	17	48346401	48354147	+	4946	protein_coding	triggering receptor expressed on myeloid cells 2 [Source:MGI Symbol;Acc:MGI:1913150]	-
ENSMUSG00000028382	16749	24607	Ptbp3	4	59471868	59549364	-	7480	protein_coding	polypyrimidine tract binding protein 3 [Source:MGI Symbol;Acc:MGI:1923334]	-
ENSMUSG00000049866	16451	24845	Arl4c	1	88673125	88702221	-	5492	protein_coding	ADP-ribosylation factor-like 4C [Source:MGI Symbol;Acc:MGI:2445172]	-
ENSMUSG00000052160	16189	25023	Pld4	12	112760655	112768990	+	3462	protein_coding	phospholipase D family, member 4 [Source:MGI Symbol;Acc:MGI:2144765]	-
ENSMUSG00000019087	16362	24843	Atp6ap1	X	74297097	74304721	+	3026	protein_coding	ATPase, H+ transporting, lysosomal accessory protein 1 [Source:MGI Symbol;Acc:MGI:109629]	-
ENSMUSG00000000594	16279	24810	Gm2a	11	55098115	55113029	+	4127	protein_coding	GM2 ganglioside activator protein [Source:MGI Symbol;Acc:MGI:95762]	-
ENSMUSG00000056429	15838	25239	Tgoln1	6	72608432	72617000	-	5013	protein_coding	trans-golgi network protein [Source:MGI Symbol;Acc:MGI:105080]	-
ENSMUSG00000032440	15998	25070	Tgfbr2	9	116084293	116175360	-	8187	protein_coding	transforming growth factor, beta receptor II [Source:MGI Symbol;Acc:MGI:98729]	-
ENSMUSG00000055065	17350	23493	Ddx17	15	79527736	79546741	-	7643	protein_coding	DEAD (Asp-Glu-Ala-Asp) box polypeptide 17 [Source:MGI Symbol;Acc:MGI:1914290]	-
ENSMUSG00000027712	15635	25104	Anxa5	3	36448923	36475894	-	1777	protein_coding	annexin A5 [Source:MGI Symbol;Acc:MGI:106008]	-
ENSMUSG00000002111	16486	24117	Spi1	2	91082390	91115756	+	2695	protein_coding	spleen focus forming virus (SFFV) proviral integration oncogene [Source:MGI Symbol;Acc:MGI:98282]	ETS
ENSMUSG00000027293	16233	24266	Ehd4	2	120089175	120154606	-	4007	protein_coding	EH-domain containing 4 [Source:MGI Symbol;Acc:MGI:1919619]	-
ENSMUSG00000021948	16035	24214	Prkcd	14	30595354	30626210	-	5544	protein_coding	protein kinase C, delta [Source:MGI Symbol;Acc:MGI:97598]	-
ENSMUSG00000038900	15558	24404	Rpl12	2	32961559	32965345	+	3598	protein_coding	ribosomal protein L12 [Source:MGI Symbol;Acc:MGI:98002]	-
ENSMUSG00000036427	15710	24214	Gpi1	7	34201330	34230336	-	6452	protein_coding	glucose phosphate isomerase 1 [Source:MGI Symbol;Acc:MGI:95797]	-
ENSMUSG00000024835	16504	23364	Coro1b	19	4148619	4154035	+	2372	protein_coding	coronin, actin binding protein 1B [Source:MGI Symbol;Acc:MGI:1345963]	-
ENSMUSG00000058655	16167	23686	Eif4b	15	102073773	102097173	+	4468	protein_coding	eukaryotic translation initiation factor 4B [Source:MGI Symbol;Acc:MGI:95304]	-
ENSMUSG00000028494	17166	22487	Plin2	4	86648386	86670060	-	3512	protein_coding	perilipin 2 [Source:MGI Symbol;Acc:MGI:87920]	-
ENSMUSG00000000787	15938	23357	Ddx3x	X	13280970	13294052	+	5277	protein_coding	DEAD/H (Asp-Glu-Ala-Asp/His) box polypeptide 3, X-linked [Source:MGI Symbol;Acc:MGI:103064]	-
ENSMUSG00000031591	15353	23917	Asah1	8	41340197	41374773	-	3390	protein_coding	N-acylsphingosine amidohydrolase 1 [Source:MGI Symbol;Acc:MGI:1277124]	-
ENSMUSG00000022831	16390	22823	Hcls1	16	36934983	36963212	+	2525	protein_coding	hematopoietic cell specific Lyn substrate 1 [Source:MGI Symbol;Acc:MGI:104568]	-
ENSMUSG00000001750	14896	24203	Tcirg1	19	3896050	3907133	-	4470	protein_coding	T cell, immune regulator 1, ATPase, H+ transporting, lysosomal V0 protein A3 [Source:MGI Symbol;Acc:MGI:1350931]	-
ENSMUSG00000022500	14814	24283	Litaf	16	10959275	11066157	-	5156	protein_coding	LPS-induced TN factor [Source:MGI Symbol;Acc:MGI:1929512]	zf-LITAF-like
ENSMUSG00000047215	15302	23699	Rpl9	5	65388364	65391444	-	3081	protein_coding	ribosomal protein L9 [Source:MGI Symbol;Acc:MGI:1298373]	-
ENSMUSG00000033066	15383	23572	Gas7	11	67455437	67688990	+	11342	protein_coding	growth arrest specific 7 [Source:MGI Symbol;Acc:MGI:1202388]	-
ENSMUSG00000092341	18688	20183	Malat1	19	5795690	5802672	-	6983	lincRNA	metastasis associated lung adenocarcinoma transcript 1 (non-coding RNA) [Source:MGI Symbol;Acc:MGI:1919539]	-
ENSMUSG00000048612	14666	24202	Myof	19	37899036	38043577	-	12603	protein_coding	myoferlin [Source:MGI Symbol;Acc:MGI:1919192]	-
ENSMUSG00000046364	15757	23033	Rpl27a	7	109519147	109522367	+	2774	protein_coding	ribosomal protein L27A [Source:MGI Symbol;Acc:MGI:1347076]	-
ENSMUSG00000021756	15153	23622	Il6st	13	112464070	112510086	+	11099	protein_coding	interleukin 6 signal transducer [Source:MGI Symbol;Acc:MGI:96560]	-
ENSMUSG00000074622	16113	22659	Mafb	2	160363703	160367065	-	3363	protein_coding	v-maf musculoaponeurotic fibrosarcoma oncogene family, protein B (avian) [Source:MGI Symbol;Acc:MGI:104555]	TF_bZIP
ENSMUSG00000024308	15348	23169	Tapbp	17	33915899	33929288	+	3296	protein_coding	TAP binding protein [Source:MGI Symbol;Acc:MGI:1201689]	-
ENSMUSG00000004980	15799	22696	Hnrnpa2b1	6	51460932	51469894	-	6584	protein_coding	heterogeneous nuclear ribonucleoprotein A2/B1 [Source:MGI Symbol;Acc:MGI:104819]	-
ENSMUSG00000047675	15159	23243	Rps8	4	117153827	117156243	-	1726	protein_coding	ribosomal protein S8 [Source:MGI Symbol;Acc:MGI:98166]	-
ENSMUSG00000020585	15015	23252	Laptm4a	12	8921664	8938742	+	1773	protein_coding	lysosomal-associated protein transmembrane 4A [Source:MGI Symbol;Acc:MGI:108017]	-
ENSMUSG00000063870	15896	22275	Chd4	6	125095981	125130591	+	8019	protein_coding	chromodomain helicase DNA binding protein 4 [Source:MGI Symbol;Acc:MGI:1344380]	-
ENSMUSG00000042228	15179	22766	Lyn	4	3678115	3813122	+	4073	protein_coding	LYN proto-oncogene, Src family tyrosine kinase [Source:MGI Symbol;Acc:MGI:96892]	-
ENSMUSG00000038393	14617	23234	Txnip	3	96557957	96561883	+	3123	protein_coding	thioredoxin interacting protein [Source:MGI Symbol;Acc:MGI:1889549]	-
ENSMUSG00000029063	14992	22849	Nadk	4	155562378	155591001	+	3747	protein_coding	NAD kinase [Source:MGI Symbol;Acc:MGI:2183149]	-
ENSMUSG00000027288	15523	22301	Zfp106	2	120506820	120563843	-	10429	protein_coding	zinc finger protein 106 [Source:MGI Symbol;Acc:MGI:1270153]	-
ENSMUSG00000068823	15148	22595	Csde1	3	103020426	103058186	+	10902	protein_coding	cold shock domain containing E1, RNA binding [Source:MGI Symbol;Acc:MGI:92356]	CSD
ENSMUSG00000029994	14500	23236	Anxa4	6	86736840	86793584	-	4645	protein_coding	annexin A4 [Source:MGI Symbol;Acc:MGI:88030]	-
ENSMUSG00000026131	16496	21149	Dst	1	33908225	34308661	+	41155	protein_coding	dystonin [Source:MGI Symbol;Acc:MGI:104627]	-
ENSMUSG00000064363	14683	22949	mt-Nd4	MT	10167	11544	+	1378	protein_coding	mitochondrially encoded NADH dehydrogenase 4 [Source:MGI Symbol;Acc:MGI:102498]	-
ENSMUSG00000003429	15002	22570	Rps11	7	45122379	45124439	-	865	protein_coding	ribosomal protein S11 [Source:MGI Symbol;Acc:MGI:1351329]	-
ENSMUSG00000025016	15130	22391	Tm9sf3	19	41210842	41264004	-	6144	protein_coding	transmembrane 9 superfamily member 3 [Source:MGI Symbol;Acc:MGI:1914262]	-
ENSMUSG00000021109	14714	22697	Hif1a	12	73901375	73947530	+	5896	protein_coding	hypoxia inducible factor 1, alpha subunit [Source:MGI Symbol;Acc:MGI:106918]	-
ENSMUSG00000083773	14322	23062	Gm13394	2	28933610	28934609	-	1000	processed_pseudogene	predicted gene 13394 [Source:MGI Symbol;Acc:MGI:3651848]	-
ENSMUSG00000024359	14487	22883	Hspa9	18	34937414	34954357	-	3932	protein_coding	heat shock protein 9 [Source:MGI Symbol;Acc:MGI:96245]	-
ENSMUSG00000062997	15360	21953	Rpl35	2	39001580	39005624	-	1241	protein_coding	ribosomal protein L35 [Source:MGI Symbol;Acc:MGI:1913739]	-
ENSMUSG00000045983	15135	22124	Eif4g1	16	20668313	20692884	+	7301	protein_coding	eukaryotic translation initiation factor 4, gamma 1 [Source:MGI Symbol;Acc:MGI:2384784]	-
ENSMUSG00000019978	15105	22097	Epb41l2	10	25359798	25523519	+	11843	protein_coding	erythrocyte membrane protein band 4.1 like 2 [Source:MGI Symbol;Acc:MGI:103009]	-
ENSMUSG00000024030	14999	22193	Abcg1	17	31057698	31115777	+	4066	protein_coding	ATP binding cassette subfamily G member 1 [Source:MGI Symbol;Acc:MGI:107704]	-
ENSMUSG00000028530	14679	22410	Jak1	4	101152367	101265282	-	7227	protein_coding	Janus kinase 1 [Source:MGI Symbol;Acc:MGI:96628]	-
ENSMUSG00000025203	14907	22178	Scd2	19	44293676	44306864	+	5453	protein_coding	stearoyl-Coenzyme A desaturase 2 [Source:MGI Symbol;Acc:MGI:98240]	-
ENSMUSG00000027698	14992	22064	Nceh1	3	27182965	27284608	+	5253	protein_coding	neutral cholesterol ester hydrolase 1 [Source:MGI Symbol;Acc:MGI:2443191]	-
ENSMUSG00000021910	15745	21281	Nisch	14	31170930	31216946	-	13198	protein_coding	nischarin [Source:MGI Symbol;Acc:MGI:1928323]	-
ENSMUSG00000026238	15277	21729	Ptma	1	86526726	86530712	+	1462	protein_coding	prothymosin alpha [Source:MGI Symbol;Acc:MGI:97803]	-
ENSMUSG00000005103	14493	22511	Wdr1	5	38526813	38563221	-	8899	protein_coding	WD repeat domain 1 [Source:MGI Symbol;Acc:MGI:1337100]	-
ENSMUSG00000030894	13889	23113	Tpp1	7	105744811	105752235	-	5164	protein_coding	tripeptidyl peptidase I [Source:MGI Symbol;Acc:MGI:1336194]	-
ENSMUSG00000029470	15204	21797	P2rx4	5	122707544	122729738	+	7025	protein_coding	purinergic receptor P2X, ligand-gated ion channel 4 [Source:MGI Symbol;Acc:MGI:1338859]	-
ENSMUSG00000001794	14371	22526	Capns1	7	30186936	30198811	-	2477	protein_coding	calpain, small subunit 1 [Source:MGI Symbol;Acc:MGI:88266]	-
ENSMUSG00000036943	14649	22186	Rab8b	9	66843664	66919687	-	4733	protein_coding	RAB8B, member RAS oncogene family [Source:MGI Symbol;Acc:MGI:2442982]	-
ENSMUSG00000046330	14958	21775	Rpl37a	1	72711290	72713813	+	1410	protein_coding	ribosomal protein L37a [Source:MGI Symbol;Acc:MGI:98068]	-
ENSMUSG00000030403	15406	21248	Vasp	7	19256929	19271817	-	2617	protein_coding	vasodilator-stimulated phosphoprotein [Source:MGI Symbol;Acc:MGI:109268]	-
ENSMUSG00000024858	15012	21639	Grk2	19	4286001	4306222	-	4476	protein_coding	G protein-coupled receptor kinase 2 [Source:MGI Symbol;Acc:MGI:87940]	-
ENSMUSG00000037805	14467	22121	Rpl10a	17	28328471	28331033	+	2431	protein_coding	ribosomal protein L10A [Source:MGI Symbol;Acc:MGI:1343877]	-
ENSMUSG00000027366	14302	22195	Sppl2a	2	126890391	126933235	-	8665	protein_coding	signal peptide peptidase like 2A [Source:MGI Symbol;Acc:MGI:1913802]	-
ENSMUSG00000012848	14032	22462	Rps5	7	12922290	12926686	+	1734	protein_coding	ribosomal protein S5 [Source:MGI Symbol;Acc:MGI:1097682]	-
ENSMUSG00000045312	14139	22247	Lhfpl2	13	94057796	94195409	+	8415	protein_coding	lipoma HMGIC fusion partner-like 2 [Source:MGI Symbol;Acc:MGI:2145236]	-
ENSMUSG00000021248	15006	21353	Tmed10	12	85340614	85374847	-	5811	protein_coding	transmembrane p24 trafficking protein 10 [Source:MGI Symbol;Acc:MGI:1915831]	-
ENSMUSG00000028788	14159	22186	Ptp4a2	4	129811219	129850003	+	4377	protein_coding	protein tyrosine phosphatase 4a2 [Source:MGI Symbol;Acc:MGI:1277117]	-
ENSMUSG00000040711	15340	20895	Sh3pxd2b	11	32347820	32428173	+	9709	protein_coding	SH3 and PX domains 2B [Source:MGI Symbol;Acc:MGI:2442062]	-
ENSMUSG00000068220	14291	21924	Lgals1	15	78926725	78930465	+	903	protein_coding	lectin, galactose binding, soluble 1 [Source:MGI Symbol;Acc:MGI:96777]	-
ENSMUSG00000006818	14427	21781	Sod2	17	13006846	13040063	+	10008	protein_coding	superoxide dismutase 2, mitochondrial [Source:MGI Symbol;Acc:MGI:98352]	-
ENSMUSG00000078812	14359	21822	Eif5a	11	69916714	69921958	-	2377	protein_coding	eukaryotic translation initiation factor 5A [Source:MGI Symbol;Acc:MGI:106248]	-
ENSMUSG00000058546	14303	21795	Rpl23a	11	78180932	78183584	-	847	protein_coding	ribosomal protein L23A [Source:MGI Symbol;Acc:MGI:3040672]	-
ENSMUSG00000079419	13785	22127	Ms4a6c	19	11469366	11482192	+	2050	protein_coding	membrane-spanning 4-domains, subfamily A, member 6C [Source:MGI Symbol;Acc:MGI:2385644]	-
ENSMUSG00000070327	15729	20034	Rnf213	11	119393100	119487418	+	16888	protein_coding	ring finger protein 213 [Source:MGI Symbol;Acc:MGI:1289196]	-
ENSMUSG00000020841	14487	21271	Cpd	11	76778424	76847018	-	8332	protein_coding	carboxypeptidase D [Source:MGI Symbol;Acc:MGI:107265]	-
ENSMUSG00000026219	14444	21260	Trip12	1	84721189	84840516	-	16601	protein_coding	thyroid hormone receptor interactor 12 [Source:MGI Symbol;Acc:MGI:1309481]	-
ENSMUSG00000019877	13951	21747	Serinc1	10	57515774	57532530	-	5150	protein_coding	serine incorporator 1 [Source:MGI Symbol;Acc:MGI:1926228]	-
ENSMUSG00000032359	14608	21052	Ctsh	9	90054152	90076089	+	4499	protein_coding	cathepsin H [Source:MGI Symbol;Acc:MGI:107285]	-
ENSMUSG00000024393	15485	20033	Prrc2a	17	35149076	35164897	-	7631	protein_coding	proline-rich coiled-coil 2A [Source:MGI Symbol;Acc:MGI:1915467]	-
ENSMUSG00000063229	13487	21930	Ldha	7	46841475	46855627	+	3310	protein_coding	lactate dehydrogenase A [Source:MGI Symbol;Acc:MGI:96759]	-
ENSMUSG00000027303	13417	21907	Ptpra	2	130450278	130556124	+	10848	protein_coding	protein tyrosine phosphatase, receptor type, A [Source:MGI Symbol;Acc:MGI:97808]	-
ENSMUSG00000030122	14224	21099	Ptms	6	124913681	124920103	-	1619	protein_coding	parathymosin [Source:MGI Symbol;Acc:MGI:1916452]	-
ENSMUSG00000060216	14601	20614	Arrb2	11	70432635	70440828	+	2845	protein_coding	arrestin, beta 2 [Source:MGI Symbol;Acc:MGI:99474]	-
ENSMUSG00000026457	14355	20848	Adipor1	1	134415378	134433351	+	5025	protein_coding	adiponectin receptor 1 [Source:MGI Symbol;Acc:MGI:1919924]	-
ENSMUSG00000027184	13728	21396	Caprin1	2	103762941	103797649	-	10219	protein_coding	cell cycle associated protein 1 [Source:MGI Symbol;Acc:MGI:1858234]	-
ENSMUSG00000025362	13981	21064	Rps26	10	128624534	128626747	-	1544	protein_coding	ribosomal protein S26 [Source:MGI Symbol;Acc:MGI:1351628]	-
ENSMUSG00000005087	13398	21645	Cd44	2	102811141	102901665	-	6776	protein_coding	CD44 antigen [Source:MGI Symbol;Acc:MGI:88338]	-
ENSMUSG00000000682	14604	20397	Cd52	4	134082448	134095082	-	1187	protein_coding	CD52 antigen [Source:MGI Symbol;Acc:MGI:1346088]	-
ENSMUSG00000010095	14097	20824	Slc3a2	19	8706882	8723369	-	3529	protein_coding	solute carrier family 3 (activators of dibasic and neutral amino acid transport), member 2 [Source:MGI Symbol;Acc:MGI:96955]	-
ENSMUSG00000061904	13619	21249	Slc25a3	10	91116574	91124059	-	5550	protein_coding	solute carrier family 25 (mitochondrial carrier, phosphate carrier), member 3 [Source:MGI Symbol;Acc:MGI:1353498]	-
ENSMUSG00000062070	13621	21243	Pgk1	X	106187100	106203699	+	2244	protein_coding	phosphoglycerate kinase 1 [Source:MGI Symbol;Acc:MGI:97555]	-
ENSMUSG00000030104	13569	21166	Edem1	6	108828641	108859356	+	6453	protein_coding	ER degradation enhancer, mannosidase alpha-like 1 [Source:MGI Symbol;Acc:MGI:2180139]	-
ENSMUSG00000068129	12866	21670	Cst7	2	150570415	150578944	+	986	protein_coding	cystatin F (leukocystatin) [Source:MGI Symbol;Acc:MGI:1298217]	-
ENSMUSG00000024758	13482	20924	Rtn3	19	7425901	7483289	-	5030	protein_coding	reticulon 3 [Source:MGI Symbol;Acc:MGI:1339970]	-
ENSMUSG00000037242	12891	21442	Clic4	4	135213969	135272814	-	6572	protein_coding	chloride intracellular channel 4 (mitochondrial) [Source:MGI Symbol;Acc:MGI:1352754]	-
ENSMUSG00000063524	12409	21890	Eno1	4	150236721	150248879	+	5379	protein_coding	enolase 1, alpha non-neuron [Source:MGI Symbol;Acc:MGI:95393]	-
ENSMUSG00000030447	13257	21041	Cyfip1	7	55841745	55932602	+	11941	protein_coding	cytoplasmic FMR1 interacting protein 1 [Source:MGI Symbol;Acc:MGI:1338801]	-
ENSMUSG00000028234	13518	20679	Rps20	4	3831334	3835665	-	4080	protein_coding	ribosomal protein S20 [Source:MGI Symbol;Acc:MGI:1914677]	-
ENSMUSG00000036478	13745	20414	Btg1	10	96617006	96622809	+	5276	protein_coding	B cell translocation gene 1, anti-proliferative [Source:MGI Symbol;Acc:MGI:88215]	-
ENSMUSG00000034422	13905	20115	Parp14	16	35832874	35871544	-	9306	protein_coding	poly (ADP-ribose) polymerase family, member 14 [Source:MGI Symbol;Acc:MGI:1919489]	-
ENSMUSG00000026425	14135	19754	Srgap2	1	131285251	131527352	-	12560	protein_coding	SLIT-ROBO Rho GTPase activating protein 2 [Source:MGI Symbol;Acc:MGI:109605]	-
ENSMUSG00000051391	13368	20450	Ywhag	5	135908409	135934616	-	5500	protein_coding	tyrosine 3-monooxygenase/tryptophan 5-monooxygenase activation protein, gamma polypeptide [Source:MGI Symbol;Acc:MGI:108109]	-
ENSMUSG00000002603	13696	20116	Tgfb1	7	25687002	25705077	+	5042	protein_coding	transforming growth factor, beta 1 [Source:MGI Symbol;Acc:MGI:98725]	-
ENSMUSG00000034088	13538	20199	Hdlbp	1	93405940	93478815	-	11320	protein_coding	high density lipoprotein (HDL) binding protein [Source:MGI Symbol;Acc:MGI:99256]	-
ENSMUSG00000026796	12587	21149	Fam129b	2	32876114	32925254	+	4672	protein_coding	family with sequence similarity 129, member B [Source:MGI Symbol;Acc:MGI:2442910]	-
ENSMUSG00000018965	13225	20472	Ywhah	5	33018816	33027966	+	3709	protein_coding	tyrosine 3-monooxygenase/tryptophan 5-monooxygenase activation protein, eta polypeptide [Source:MGI Symbol;Acc:MGI:109194]	-
ENSMUSG00000019302	12758	20847	Atp6v0a1	11	101009452	101063719	+	6556	protein_coding	ATPase, H+ transporting, lysosomal V0 subunit A1 [Source:MGI Symbol;Acc:MGI:103286]	-
ENSMUSG00000024965	13974	19618	Fermt3	19	6998958	7019469	-	2587	protein_coding	fermitin family member 3 [Source:MGI Symbol;Acc:MGI:2147790]	-
ENSMUSG00000028649	14862	18556	Macf1	4	123349633	123684360	-	31402	protein_coding	microtubule-actin crosslinking factor 1 [Source:MGI Symbol;Acc:MGI:108559]	-
ENSMUSG00000042286	13275	20104	Stab1	14	31139013	31168641	-	10288	protein_coding	stabilin 1 [Source:MGI Symbol;Acc:MGI:2178742]	-
ENSMUSG00000036046	13618	19698	5031439G07Rik	15	84943936	84988551	-	9604	protein_coding	RIKEN cDNA 5031439G07 gene [Source:MGI Symbol;Acc:MGI:2444899]	-
ENSMUSG00000031659	13682	19607	Adcy7	8	88272403	88329962	+	6733	protein_coding	adenylate cyclase 7 [Source:MGI Symbol;Acc:MGI:102891]	-
ENSMUSG00000026234	13269	19964	Ncl	1	86344719	86359400	-	10188	protein_coding	nucleolin [Source:MGI Symbol;Acc:MGI:97286]	-
ENSMUSG00000048076	13144	20009	Arf1	11	59211412	59228270	-	2089	protein_coding	ADP-ribosylation factor 1 [Source:MGI Symbol;Acc:MGI:99431]	-
ENSMUSG00000050912	12837	20275	Tmem123	9	7764041	7794333	+	3109	protein_coding	transmembrane protein 123 [Source:MGI Symbol;Acc:MGI:1919179]	-
ENSMUSG00000038615	13855	19256	Nfe2l1	11	96817414	96829968	-	5441	protein_coding	nuclear factor, erythroid derived 2,-like 1 [Source:MGI Symbol;Acc:MGI:99421]	TF_bZIP
ENSMUSG00000026878	13229	19863	Rab14	2	35180205	35201120	-	13589	protein_coding	RAB14, member RAS oncogene family [Source:MGI Symbol;Acc:MGI:1915615]	-
ENSMUSG00000060036	12525	20462	Rpl3	15	80077791	80091868	-	3175	protein_coding	ribosomal protein L3 [Source:MGI Symbol;Acc:MGI:1351605]	-
ENSMUSG00000057841	13135	19769	Rpl32	6	115805505	115808747	-	963	protein_coding	ribosomal protein L32 [Source:MGI Symbol;Acc:MGI:98038]	-
ENSMUSG00000037062	12957	19941	Sh3glb1	3	144683678	144720335	-	7467	protein_coding	SH3-domain GRB2-like B1 (endophilin) [Source:MGI Symbol;Acc:MGI:1859730]	-
ENSMUSG00000073702	12931	19960	Rpl31	1	39367842	39371911	+	1662	protein_coding	ribosomal protein L31 [Source:MGI Symbol;Acc:MGI:2149632]	-
ENSMUSG00000025283	13659	19184	Sat1	X	155213132	155216449	-	2774	protein_coding	spermidine/spermine N1-acetyl transferase 1 [Source:MGI Symbol;Acc:MGI:98233]	-
ENSMUSG00000032220	12598	20201	Myo1e	9	70207350	70399766	+	5704	protein_coding	myosin IE [Source:MGI Symbol;Acc:MGI:106621]	-
ENSMUSG00000028238	11338	21435	Atp6v0d2	4	19876841	19922605	-	2716	protein_coding	ATPase, H+ transporting, lysosomal V0 subunit D2 [Source:MGI Symbol;Acc:MGI:1924415]	-
ENSMUSG00000021134	13917	18821	Srsf5	12	80945504	80950507	+	3988	protein_coding	serine/arginine-rich splicing factor 5 [Source:MGI Symbol;Acc:MGI:98287]	-
ENSMUSG00000025982	12789	19882	Sf3b1	1	54985169	55027481	-	11370	protein_coding	splicing factor 3b, subunit 1 [Source:MGI Symbol;Acc:MGI:1932339]	-
ENSMUSG00000026773	12984	19678	Pfkfb3	2	11471433	11554077	-	7561	protein_coding	6-phosphofructo-2-kinase/fructose-2,6-biphosphatase 3 [Source:MGI Symbol;Acc:MGI:2181202]	-
ENSMUSG00000028859	13353	19246	Csf3r	4	126024550	126044440	+	3609	protein_coding	colony stimulating factor 3 receptor (granulocyte) [Source:MGI Symbol;Acc:MGI:1339755]	-
ENSMUSG00000031818	12956	19608	Cox4i1	8	120668222	120674207	+	1550	protein_coding	cytochrome c oxidase subunit 4I1 [Source:MGI Symbol;Acc:MGI:88473]	-
ENSMUSG00000041028	12649	19782	Ghitm	14	37120092	37135272	-	3756	protein_coding	growth hormone inducible transmembrane protein [Source:MGI Symbol;Acc:MGI:1913342]	-
ENSMUSG00000031799	12678	19746	Tpm4	8	72134975	72153142	+	2203	protein_coding	tropomyosin 4 [Source:MGI Symbol;Acc:MGI:2449202]	-
ENSMUSG00000026535	12841	19482	Ifi202b	1	173962568	173982744	-	1697	protein_coding	interferon activated gene 202B [Source:MGI Symbol;Acc:MGI:1347083]	-
ENSMUSG00000027506	13176	19146	Tpd52	3	8925593	9004723	-	7487	protein_coding	tumor protein D52 [Source:MGI Symbol;Acc:MGI:107749]	-
ENSMUSG00000022967	12753	19472	Ifnar1	16	91485238	91507441	+	5940	protein_coding	interferon (alpha and beta) receptor 1 [Source:MGI Symbol;Acc:MGI:107658]	-
ENSMUSG00000059456	12735	19482	Ptk2b	14	66153257	66281052	-	7398	protein_coding	PTK2 protein tyrosine kinase 2 beta [Source:MGI Symbol;Acc:MGI:104908]	-
ENSMUSG00000035493	13822	18202	Tgfbi	13	56609523	56639562	+	3771	protein_coding	transforming growth factor, beta induced [Source:MGI Symbol;Acc:MGI:99959]	-
ENSMUSG00000018567	12628	19360	Gabarap	11	69991143	69994951	+	1844	protein_coding	gamma-aminobutyric acid receptor associated protein [Source:MGI Symbol;Acc:MGI:1861742]	-
ENSMUSG00000025647	12542	19444	Shisa5	9	109038565	109057777	+	3297	protein_coding	shisa family member 5 [Source:MGI Symbol;Acc:MGI:1915044]	-
ENSMUSG00000028478	12660	19325	Clta	4	44004452	44032846	+	1800	protein_coding	clathrin, light polypeptide (Lca) [Source:MGI Symbol;Acc:MGI:894297]	-
ENSMUSG00000047676	12308	19673	Rpsa-ps10	3	150072658	150073542	-	885	processed_pseudogene	ribosomal protein SA, pseudogene 10 [Source:MGI Symbol;Acc:MGI:3704228]	-
ENSMUSG00000028041	12615	19334	Adam15	3	89338542	89349996	-	6145	protein_coding	a disintegrin and metallopeptidase domain 15 (metargidin) [Source:MGI Symbol;Acc:MGI:1333882]	-
ENSMUSG00000026879	12585	19351	Gsn	2	35256380	35307892	+	3157	protein_coding	gelsolin [Source:MGI Symbol;Acc:MGI:95851]	-
ENSMUSG00000038733	12964	18937	Wdr26	1	181173228	181211552	-	7848	protein_coding	WD repeat domain 26 [Source:MGI Symbol;Acc:MGI:1923825]	-
ENSMUSG00000044533	12995	18900	Rps2	17	24718116	24721929	+	1830	protein_coding	ribosomal protein S2 [Source:MGI Symbol;Acc:MGI:105110]	-
ENSMUSG00000030605	9419	22455	Mfge8	7	79133768	79149060	-	4694	protein_coding	milk fat globule-EGF factor 8 protein [Source:MGI Symbol;Acc:MGI:102768]	-
ENSMUSG00000028745	12492	19372	Capzb	4	139192899	139291818	+	3299	protein_coding	capping protein (actin filament) muscle Z-line, beta [Source:MGI Symbol;Acc:MGI:104652]	-
ENSMUSG00000029103	12676	19137	Lrpap1	5	35091501	35105766	-	4116	protein_coding	low density lipoprotein receptor-related protein associated protein 1 [Source:MGI Symbol;Acc:MGI:96829]	-
ENSMUSG00000020612	12452	19293	Prkar1a	11	109649405	109669656	+	4321	protein_coding	protein kinase, cAMP dependent regulatory, type I, alpha [Source:MGI Symbol;Acc:MGI:104878]	-
ENSMUSG00000071415	13689	17984	Rpl23	11	97777527	97782437	-	1770	protein_coding	ribosomal protein L23 [Source:MGI Symbol;Acc:MGI:1929455]	-
ENSMUSG00000032504	12550	19052	Pdcd6ip	9	113651744	113708259	-	6903	protein_coding	programmed cell death 6 interacting protein [Source:MGI Symbol;Acc:MGI:1333753]	-
ENSMUSG00000026390	14245	17350	Marco	1	120474538	120505024	-	1925	protein_coding	macrophage receptor with collagenous structure [Source:MGI Symbol;Acc:MGI:1309998]	-
ENSMUSG00000026553	12504	19060	Copa	1	172082529	172122330	+	9427	protein_coding	coatomer protein complex subunit alpha [Source:MGI Symbol;Acc:MGI:1334462]	-
ENSMUSG00000031438	12070	19492	Rnf128	X	139563316	139673145	+	3464	protein_coding	ring finger protein 128 [Source:MGI Symbol;Acc:MGI:1914139]	-
ENSMUSG00000020143	12595	18911	Dock2	11	34226815	34783892	-	11425	protein_coding	dedicator of cyto-kinesis 2 [Source:MGI Symbol;Acc:MGI:2149010]	-
ENSMUSG00000078578	12219	19272	Ube2d3	3	135438149	135468198	+	24499	protein_coding	ubiquitin-conjugating enzyme E2D 3 [Source:MGI Symbol;Acc:MGI:1913355]	-
ENSMUSG00000050721	12122	19169	Plekho2	9	65552698	65580040	-	5547	protein_coding	pleckstrin homology domain containing, family O member 2 [Source:MGI Symbol;Acc:MGI:2143132]	-
ENSMUSG00000020009	12802	18457	Ifngr1	10	19591949	19610229	+	2847	protein_coding	interferon gamma receptor 1 [Source:MGI Symbol;Acc:MGI:107655]	-
ENSMUSG00000031246	12253	18973	Sh3bgrl	X	109095365	109197873	+	3298	protein_coding	SH3-binding domain glutamic acid-rich protein like [Source:MGI Symbol;Acc:MGI:1930849]	-
ENSMUSG00000026031	12861	18314	Cflar	1	58711508	58758884	+	12669	protein_coding	CASP8 and FADD-like apoptosis regulator [Source:MGI Symbol;Acc:MGI:1336166]	-
ENSMUSG00000072620	12567	18593	Slfn2	11	83065112	83070678	+	1664	protein_coding	schlafen 2 [Source:MGI Symbol;Acc:MGI:1313258]	-
ENSMUSG00000036469	12539	18590	Mar-01	8	65617900	66471637	+	7146	protein_coding	membrane-associated ring finger (C3HC4) 1 [Source:MGI Symbol;Acc:MGI:1920175]	-
ENSMUSG00000023367	12712	18290	Tmem176a	6	48840919	48847071	+	3810	protein_coding	transmembrane protein 176A [Source:MGI Symbol;Acc:MGI:1913308]	-
ENSMUSG00000026712	12961	18034	Mrc1	2	14229392	14332057	+	6371	protein_coding	mannose receptor, C type 1 [Source:MGI Symbol;Acc:MGI:97142]	-
ENSMUSG00000032434	12358	18535	Cmtm6	9	114731116	114749344	+	3440	protein_coding	CKLF-like MARVEL transmembrane domain containing 6 [Source:MGI Symbol;Acc:MGI:2447165]	-
ENSMUSG00000026628	11468	19408	Atf3	1	191170296	191218039	-	2154	protein_coding	activating transcription factor 3 [Source:MGI Symbol;Acc:MGI:109384]	TF_bZIP
ENSMUSG00000001729	12517	18311	Akt1	12	112653821	112674884	-	4098	protein_coding	thymoma viral proto-oncogene 1 [Source:MGI Symbol;Acc:MGI:87986]	-
ENSMUSG00000031827	11971	18839	Cotl1	8	119809222	119840544	-	1596	protein_coding	coactosin-like 1 (Dictyostelium) [Source:MGI Symbol;Acc:MGI:1919292]	-
ENSMUSG00000040385	12336	18459	Ppp1ca	19	4192158	4195419	+	1379	protein_coding	protein phosphatase 1 catalytic subunit alpha [Source:MGI Symbol;Acc:MGI:103016]	-
ENSMUSG00000066152	12366	18416	Slc31a2	4	62262562	62298411	+	2033	protein_coding	solute carrier family 31, member 2 [Source:MGI Symbol;Acc:MGI:1333844]	-
ENSMUSG00000030738	11980	18784	Eif3c	7	126546455	126566411	-	3511	protein_coding	eukaryotic translation initiation factor 3, subunit C [Source:MGI Symbol;Acc:MGI:1926966]	-
ENSMUSG00000020849	11734	18950	Ywhae	11	75732869	75765845	+	2568	protein_coding	tyrosine 3-monooxygenase/tryptophan 5-monooxygenase activation protein, epsilon polypeptide [Source:MGI Symbol;Acc:MGI:894689]	-
ENSMUSG00000025877	11783	18869	Hk3	13	55005985	55021385	-	3682	protein_coding	hexokinase 3 [Source:MGI Symbol;Acc:MGI:2670962]	-
ENSMUSG00000005442	12873	17735	Cic	7	25267704	25294159	+	10294	protein_coding	capicua transcriptional repressor [Source:MGI Symbol;Acc:MGI:1918972]	HMG
ENSMUSG00000024740	12024	18575	Ddb1	19	10605625	10629813	+	4155	protein_coding	damage specific DNA binding protein 1 [Source:MGI Symbol;Acc:MGI:1202384]	-
ENSMUSG00000052593	11938	18658	Adam17	12	21323509	21373632	-	7154	protein_coding	a disintegrin and metallopeptidase domain 17 [Source:MGI Symbol;Acc:MGI:1096335]	-
ENSMUSG00000039501	12209	18339	Znfx1	2	167035793	167063015	-	8189	protein_coding	zinc finger, NFX1-type containing 1 [Source:MGI Symbol;Acc:MGI:2138982]	-
ENSMUSG00000022636	11300	19207	Alcam	16	52248996	52454074	-	7121	protein_coding	activated leukocyte cell adhesion molecule [Source:MGI Symbol;Acc:MGI:1313266]	-
ENSMUSG00000081534	12256	18213	Slc48a1	15	97778520	97792692	+	2751	protein_coding	solute carrier family 48 (heme transporter), member 1 [Source:MGI Symbol;Acc:MGI:1914989]	-
ENSMUSG00000034902	11930	18480	Pip5k1c	10	81292963	81319973	+	5730	protein_coding	phosphatidylinositol-4-phosphate 5-kinase, type 1 gamma [Source:MGI Symbol;Acc:MGI:1298224]	-
ENSMUSG00000001440	12246	18121	Kpnb1	11	97159714	97187881	-	6590	protein_coding	karyopherin (importin) beta 1 [Source:MGI Symbol;Acc:MGI:107532]	-
ENSMUSG00000034854	12131	18202	Mfsd12	10	81357491	81366225	+	3971	protein_coding	major facilitator superfamily domain containing 12 [Source:MGI Symbol;Acc:MGI:3604804]	-
ENSMUSG00000020250	12367	17933	Txnrd1	10	82833951	82897712	+	7086	protein_coding	thioredoxin reductase 1 [Source:MGI Symbol;Acc:MGI:1354175]	-
ENSMUSG00000024953	11946	18341	Prdx5	19	6906697	6910106	-	2139	protein_coding	peroxiredoxin 5 [Source:MGI Symbol;Acc:MGI:1859821]	-
ENSMUSG00000000149	11932	18253	Gna12	5	140758408	140830431	-	3416	protein_coding	guanine nucleotide binding protein, alpha 12 [Source:MGI Symbol;Acc:MGI:95767]	-
ENSMUSG00000024335	12039	18117	Brd2	17	34112023	34122634	-	7285	protein_coding	bromodomain containing 2 [Source:MGI Symbol;Acc:MGI:99495]	-
ENSMUSG00000045817	11912	18189	Zfp36l2	17	84183931	84187947	-	3530	protein_coding	zinc finger protein 36, C3H type-like 2 [Source:MGI Symbol;Acc:MGI:107945]	-
ENSMUSG00000027995	10918	19182	Tlr2	3	83836272	83841767	-	3014	protein_coding	toll-like receptor 2 [Source:MGI Symbol;Acc:MGI:1346060]	-
ENSMUSG00000043832	12309	17524	Clec4a3	6	122952515	122969875	+	1327	protein_coding	C-type lectin domain family 4, member a3 [Source:MGI Symbol;Acc:MGI:1920399]	-
ENSMUSG00000049037	11856	17965	Clec4a1	6	122921848	122934619	+	1558	protein_coding	C-type lectin domain family 4, member a1 [Source:MGI Symbol;Acc:MGI:3036291]	-
ENSMUSG00000059923	12309	17511	Grb2	11	115644045	115708597	-	2916	protein_coding	growth factor receptor bound protein 2 [Source:MGI Symbol;Acc:MGI:95805]	-
ENSMUSG00000038127	11782	18033	Ccdc50	16	27388869	27452218	+	8639	protein_coding	coiled-coil domain containing 50 [Source:MGI Symbol;Acc:MGI:1914751]	-
ENSMUSG00000028961	12257	17549	Pgd	4	149149991	149166771	-	6447	protein_coding	phosphogluconate dehydrogenase [Source:MGI Symbol;Acc:MGI:97553]	-
ENSMUSG00000025314	11682	18085	Ptprj	2	90429754	90580647	-	8352	protein_coding	protein tyrosine phosphatase, receptor type, J [Source:MGI Symbol;Acc:MGI:104574]	-
ENSMUSG00000021306	11789	17909	Gpr137b	13	13357620	13394014	-	5026	protein_coding	G protein-coupled receptor 137B [Source:MGI Symbol;Acc:MGI:1891463]	-
ENSMUSG00000036402	11663	17979	Gng12	6	66896397	67021350	+	4727	protein_coding	guanine nucleotide binding protein (G protein), gamma 12 [Source:MGI Symbol;Acc:MGI:1336171]	-
ENSMUSG00000030432	12167	17435	Rpl28	7	4792874	4795066	+	1840	protein_coding	ribosomal protein L28 [Source:MGI Symbol;Acc:MGI:101839]	-
ENSMUSG00000071715	11885	17639	Ncf4	15	78244801	78262580	+	2020	protein_coding	neutrophil cytosolic factor 4 [Source:MGI Symbol;Acc:MGI:109186]	-
ENSMUSG00000030707	11861	17616	Coro1a	7	126699773	126707787	-	2783	protein_coding	coronin, actin binding protein 1A [Source:MGI Symbol;Acc:MGI:1345961]	-
ENSMUSG00000033777	11061	18373	Tlr13	X	106143204	106160493	+	4304	protein_coding	toll-like receptor 13 [Source:MGI Symbol;Acc:MGI:3045213]	-
ENSMUSG00000029426	12015	17402	Scarb2	5	92441314	92506833	-	6285	protein_coding	scavenger receptor class B, member 2 [Source:MGI Symbol;Acc:MGI:1196458]	-
ENSMUSG00000061983	10544	18866	Rps12	10	23785183	23787275	-	2027	protein_coding	ribosomal protein S12 [Source:MGI Symbol;Acc:MGI:98105]	-
ENSMUSG00000055447	11774	17516	Cd47	16	49800533	49915010	+	6276	protein_coding	CD47 antigen (Rh-related antigen, integrin-associated signal transducer) [Source:MGI Symbol;Acc:MGI:96617]	-
ENSMUSG00000041841	12102	17176	Rpl37	15	5116645	5119140	+	1684	protein_coding	ribosomal protein L37 [Source:MGI Symbol;Acc:MGI:1914531]	-
ENSMUSG00000026288	11957	17314	Inpp5d	1	87620312	87720507	+	7602	protein_coding	inositol polyphosphate-5-phosphatase D [Source:MGI Symbol;Acc:MGI:107357]	-
ENSMUSG00000007041	11474	17755	Clic1	17	35049966	35058749	+	1799	protein_coding	chloride intracellular channel 1 [Source:MGI Symbol;Acc:MGI:2148924]	-
ENSMUSG00000048865	12702	16443	Arhgap30	1	171388954	171410298	+	8591	protein_coding	Rho GTPase activating protein 30 [Source:MGI Symbol;Acc:MGI:2684948]	-
ENSMUSG00000000278	11240	17844	Scpep1	11	88924020	88955465	-	2097	protein_coding	serine carboxypeptidase 1 [Source:MGI Symbol;Acc:MGI:1921867]	-
ENSMUSG00000027775	11592	17469	Mfsd1	3	67582741	67604237	+	3042	protein_coding	major facilitator superfamily domain containing 1 [Source:MGI Symbol;Acc:MGI:1914118]	-
ENSMUSG00000047945	10867	18172	Marcksl1	4	129513581	129515985	+	1605	protein_coding	MARCKS-like 1 [Source:MGI Symbol;Acc:MGI:97143]	-
ENSMUSG00000035530	11620	17395	Eif1	11	100319885	100322096	+	2098	protein_coding	eukaryotic translation initiation factor 1 [Source:MGI Symbol;Acc:MGI:105125]	-
ENSMUSG00000009090	11759	17232	Ap1b1	11	4986824	5042791	+	4957	protein_coding	adaptor protein complex AP-1, beta 1 subunit [Source:MGI Symbol;Acc:MGI:1096368]	-
ENSMUSG00000034116	12173	16696	Vav1	17	57279100	57328031	+	3688	protein_coding	vav 1 oncogene [Source:MGI Symbol;Acc:MGI:98923]	-
ENSMUSG00000017754	12594	16111	Pltp	2	164839518	164857711	-	2562	protein_coding	phospholipid transfer protein [Source:MGI Symbol;Acc:MGI:103151]	-
ENSMUSG00000051343	12016	16524	Rab11fip5	6	85334962	85374634	-	6124	protein_coding	RAB11 family interacting protein 5 (class I) [Source:MGI Symbol;Acc:MGI:1098586]	-
ENSMUSG00000035004	10610	17712	Igsf6	7	121064067	121074572	-	2175	protein_coding	immunoglobulin superfamily, member 6 [Source:MGI Symbol;Acc:MGI:1891393]	-
ENSMUSG00000036503	10706	17589	Rnf13	3	57736062	57835233	+	10019	protein_coding	ring finger protein 13 [Source:MGI Symbol;Acc:MGI:1346341]	-
ENSMUSG00000023175	11369	16900	Bsg	10	79704491	79711969	+	1814	protein_coding	basigin [Source:MGI Symbol;Acc:MGI:88208]	-
ENSMUSG00000044583	11314	16915	Tlr7	X	167304929	167330558	-	4082	protein_coding	toll-like receptor 7 [Source:MGI Symbol;Acc:MGI:2176882]	-
ENSMUSG00000021270	10724	17505	Hsp90aa1	12	110690605	110702728	-	3931	protein_coding	heat shock protein 90, alpha (cytosolic), class A member 1 [Source:MGI Symbol;Acc:MGI:96250]	-
ENSMUSG00000059070	11531	16651	Rpl18	7	45715457	45720836	+	4043	protein_coding	ribosomal protein L18 [Source:MGI Symbol;Acc:MGI:98003]	-
ENSMUSG00000063015	11401	16774	Ccni	5	93181933	93206495	-	3303	protein_coding	cyclin I [Source:MGI Symbol;Acc:MGI:1341077]	-
ENSMUSG00000024772	11157	17014	Ehd1	19	6276725	6300096	+	3705	protein_coding	EH-domain containing 1 [Source:MGI Symbol;Acc:MGI:1341878]	-
ENSMUSG00000014867	11199	16961	Surf4	2	26920040	26933928	-	3281	protein_coding	surfeit gene 4 [Source:MGI Symbol;Acc:MGI:98445]	-
ENSMUSG00000032089	11415	16658	Il10ra	9	45253837	45269149	-	3498	protein_coding	interleukin 10 receptor, alpha [Source:MGI Symbol;Acc:MGI:96538]	-
ENSMUSG00000036438	11384	16689	Calm2	17	87433412	87446935	-	1467	protein_coding	calmodulin 2 [Source:MGI Symbol;Acc:MGI:103250]	-
ENSMUSG00000017781	11167	16900	Pitpna	11	75588097	75628804	+	4129	protein_coding	phosphatidylinositol transfer protein, alpha [Source:MGI Symbol;Acc:MGI:99887]	-
ENSMUSG00000064267	10687	17374	Hvcn1	5	122206804	122242297	+	3563	protein_coding	hydrogen voltage-gated channel 1 [Source:MGI Symbol;Acc:MGI:1921346]	-
ENSMUSG00000022285	10812	17224	Ywhaz	15	36770770	36796929	-	4118	protein_coding	tyrosine 3-monooxygenase/tryptophan 5-monooxygenase activation protein, zeta polypeptide [Source:MGI Symbol;Acc:MGI:109484]	-
ENSMUSG00000051853	11305	16717	Arf3	15	98736634	98763214	-	4824	protein_coding	ADP-ribosylation factor 3 [Source:MGI Symbol;Acc:MGI:99432]	-
ENSMUSG00000059291	11590	16405	Rpl11	4	136028265	136053428	-	2697	protein_coding	ribosomal protein L11 [Source:MGI Symbol;Acc:MGI:1914275]	-
ENSMUSG00000026480	11046	16903	Ncf2	1	152800194	152836991	+	8478	protein_coding	neutrophil cytosolic factor 2 [Source:MGI Symbol;Acc:MGI:97284]	-
ENSMUSG00000018217	10874	17054	Pmp22	11	63128982	63159547	+	2354	protein_coding	peripheral myelin protein 22 [Source:MGI Symbol;Acc:MGI:97631]	-
ENSMUSG00000021794	11120	16705	Glud1	14	34310727	34345265	+	4210	protein_coding	glutamate dehydrogenase 1 [Source:MGI Symbol;Acc:MGI:95753]	-
ENSMUSG00000019173	11385	16402	Rab5c	11	100715009	100738215	-	2194	protein_coding	RAB5C, member RAS oncogene family [Source:MGI Symbol;Acc:MGI:105306]	-
ENSMUSG00000016528	10625	17079	Mapkapk2	1	131053700	131097826	-	3041	protein_coding	MAP kinase-activated protein kinase 2 [Source:MGI Symbol;Acc:MGI:109298]	-
ENSMUSG00000003746	11585	16104	Man1a	10	53904785	54076609	-	9647	protein_coding	mannosidase 1, alpha [Source:MGI Symbol;Acc:MGI:104677]	-
ENSMUSG00000011752	10120	17549	Pgam1	19	41911871	41918664	+	1831	protein_coding	phosphoglycerate mutase 1 [Source:MGI Symbol;Acc:MGI:97552]	-
ENSMUSG00000059326	10741	16883	Csf2ra	19	61224402	61228418	-	1849	protein_coding	colony stimulating factor 2 receptor, alpha, low-affinity (granulocyte-macrophage) [Source:MGI Symbol;Acc:MGI:1339754]	-
ENSMUSG00000004677	11302	16303	Myo9b	8	71272714	71360713	+	7496	protein_coding	myosin IXb [Source:MGI Symbol;Acc:MGI:106624]	-
ENSMUSG00000058099	11568	15964	Nfam1	15	82992973	83033306	-	7970	protein_coding	Nfat activating molecule with ITAM motif 1 [Source:MGI Symbol;Acc:MGI:1921289]	-
ENSMUSG00000026748	11092	16434	Plxdc2	2	16356304	16755839	+	6947	protein_coding	plexin domain containing 2 [Source:MGI Symbol;Acc:MGI:1914698]	-
ENSMUSG00000038014	10839	16666	Fam120a	13	48879219	48968017	-	5105	protein_coding	family with sequence similarity 120, member A [Source:MGI Symbol;Acc:MGI:2446163]	-
ENSMUSG00000057672	11722	15727	Pkn1	8	83666536	83699179	-	10612	protein_coding	protein kinase N1 [Source:MGI Symbol;Acc:MGI:108022]	-
ENSMUSG00000030148	11568	15806	Clec4a2	6	123106428	123143999	+	2926	protein_coding	C-type lectin domain family 4, member a2 [Source:MGI Symbol;Acc:MGI:1349412]	-
ENSMUSG00000025967	10833	16535	Eef1b2	1	63176825	63180486	+	2532	protein_coding	eukaryotic translation elongation factor 1 beta 2 [Source:MGI Symbol;Acc:MGI:1929520]	-
ENSMUSG00000018340	11142	16215	Anxa6	11	54979108	55033445	-	2930	protein_coding	annexin A6 [Source:MGI Symbol;Acc:MGI:88255]	-
ENSMUSG00000021771	10700	16643	Vdac2	14	21825238	21845879	+	4769	protein_coding	voltage-dependent anion channel 2 [Source:MGI Symbol;Acc:MGI:106915]	-
ENSMUSG00000020901	11726	15577	Pik3r5	11	68432121	68497849	+	5550	protein_coding	phosphoinositide-3-kinase regulatory subunit 5 [Source:MGI Symbol;Acc:MGI:2443588]	-
ENSMUSG00000001924	10681	16599	Uba1	X	20658326	20683179	+	4819	protein_coding	ubiquitin-like modifier activating enzyme 1 [Source:MGI Symbol;Acc:MGI:98890]	-
ENSMUSG00000062353	10642	16632	Gm15772	5	3236431	3236868	+	438	processed_pseudogene	predicted gene 15772 [Source:MGI Symbol;Acc:MGI:3805541]	-
ENSMUSG00000026360	9448	17732	Rgs2	1	143999338	144004161	-	3627	protein_coding	regulator of G-protein signaling 2 [Source:MGI Symbol;Acc:MGI:1098271]	-
ENSMUSG00000032412	10063	17065	Atp1b3	9	96332655	96364442	-	2389	protein_coding	ATPase, Na+/K+ transporting, beta 3 polypeptide [Source:MGI Symbol;Acc:MGI:107788]	-
ENSMUSG00000076258	11331	15797	Gm23935	16	11144125	11144181	+	57	miRNA	predicted gene, 23935 [Source:MGI Symbol;Acc:MGI:5453712]	-
ENSMUSG00000026123	10823	16239	Plekhb2	1	34849976	34879580	+	7987	protein_coding	pleckstrin homology domain containing, family B (evectins) member 2 [Source:MGI Symbol;Acc:MGI:2385825]	-
ENSMUSG00000028163	10662	16387	Nfkb1	3	135584655	135691547	-	12061	protein_coding	nuclear factor of kappa light polypeptide gene enhancer in B cells 1, p105 [Source:MGI Symbol;Acc:MGI:97312]	RHD
ENSMUSG00000030084	10705	16337	Plxna1	6	89316314	89362620	-	9054	protein_coding	plexin A1 [Source:MGI Symbol;Acc:MGI:107685]	-
ENSMUSG00000038467	10712	16321	Chmp4b	2	154651705	154694785	+	2027	protein_coding	charged multivesicular body protein 4B [Source:MGI Symbol;Acc:MGI:1922858]	-
ENSMUSG00000026437	10133	16868	Cdk18	1	132112237	132139684	-	4764	protein_coding	cyclin-dependent kinase 18 [Source:MGI Symbol;Acc:MGI:97518]	-
ENSMUSG00000071644	11104	15871	Eef1g	19	8967041	8978479	+	2600	protein_coding	eukaryotic translation elongation factor 1 gamma [Source:MGI Symbol;Acc:MGI:1914410]	-
ENSMUSG00000090733	10912	15991	Rps27	3	90212522	90213651	-	1043	protein_coding	ribosomal protein S27 [Source:MGI Symbol;Acc:MGI:1888676]	-
ENSMUSG00000029076	11094	15784	Sdf4	4	155992872	156013610	+	6115	protein_coding	stromal cell derived factor 4 [Source:MGI Symbol;Acc:MGI:108079]	-
ENSMUSG00000031007	10073	16800	Atp6ap2	X	12587801	12617049	+	2618	protein_coding	ATPase, H+ transporting, lysosomal accessory protein 2 [Source:MGI Symbol;Acc:MGI:1917745]	-
ENSMUSG00000035697	11170	15596	Arhgap45	10	80016653	80031472	+	4478	protein_coding	Rho GTPase activating protein 45 [Source:MGI Symbol;Acc:MGI:1917969]	-
ENSMUSG00000020671	10679	16056	Rab10	12	3247428	3309969	-	3513	protein_coding	RAB10, member RAS oncogene family [Source:MGI Symbol;Acc:MGI:105066]	-
ENSMUSG00000073982	11289	15344	Rhog	7	102239123	102256054	-	1420	protein_coding	ras homolog family member G [Source:MGI Symbol;Acc:MGI:1928370]	-
ENSMUSG00000032097	10861	15722	Ddx6	9	44604892	44640731	+	8035	protein_coding	DEAD (Asp-Glu-Ala-Asp) box polypeptide 6 [Source:MGI Symbol;Acc:MGI:104976]	-
ENSMUSG00000017737	7322	19203	Mmp9	2	164940780	164955850	+	3539	protein_coding	matrix metallopeptidase 9 [Source:MGI Symbol;Acc:MGI:97011]	-
ENSMUSG00000063457	10799	15706	Rps15	10	80292453	80294114	+	630	protein_coding	ribosomal protein S15 [Source:MGI Symbol;Acc:MGI:98117]	-
ENSMUSG00000004530	10794	15654	Coro1c	5	113842436	113908758	-	9664	protein_coding	coronin, actin binding protein 1C [Source:MGI Symbol;Acc:MGI:1345964]	-
ENSMUSG00000032560	11049	15399	Dnajc13	9	104151282	104262930	-	11938	protein_coding	DnaJ heat shock protein family (Hsp40) member C13 [Source:MGI Symbol;Acc:MGI:2676368]	-
ENSMUSG00000020821	10777	15668	Kif1c	11	70700548	70731964	+	7276	protein_coding	kinesin family member 1C [Source:MGI Symbol;Acc:MGI:1098260]	-
ENSMUSG00000038976	11217	15156	Ppp1r9b	11	94991035	95006899	+	5083	protein_coding	protein phosphatase 1, regulatory subunit 9B [Source:MGI Symbol;Acc:MGI:2387581]	-
ENSMUSG00000079227	10866	15482	Ccr5	9	124121543	124147699	+	8434	protein_coding	chemokine (C-C motif) receptor 5 [Source:MGI Symbol;Acc:MGI:107182]	-
ENSMUSG00000022884	10623	15718	Eif4a2	16	23107444	23114136	+	5338	protein_coding	eukaryotic translation initiation factor 4A2 [Source:MGI Symbol;Acc:MGI:106906]	-
ENSMUSG00000022965	10767	15560	Ifngr2	16	91547072	91565623	+	3767	protein_coding	interferon gamma receptor 2 [Source:MGI Symbol;Acc:MGI:107654]	-
ENSMUSG00000039062	9833	16451	Anpep	7	79821803	79861059	-	4135	protein_coding	alanyl (membrane) aminopeptidase [Source:MGI Symbol;Acc:MGI:5000466]	-
ENSMUSG00000003316	10820	15448	Glg1	8	111154421	111259216	-	7090	protein_coding	golgi apparatus protein 1 [Source:MGI Symbol;Acc:MGI:104967]	-
ENSMUSG00000023456	9999	16259	Tpi1	6	124810586	124814296	-	2753	protein_coding	triosephosphate isomerase 1 [Source:MGI Symbol;Acc:MGI:98797]	-
ENSMUSG00000006005	10734	15523	Tpr	1	150392838	150449935	+	10496	protein_coding	translocated promoter region, nuclear basket protein [Source:MGI Symbol;Acc:MGI:1922066]	-
ENSMUSG00000060743	10474	15775	H3f3a	1	180800832	180813943	-	3504	protein_coding	H3 histone, family 3A [Source:MGI Symbol;Acc:MGI:1097686]	-
ENSMUSG00000033379	10637	15564	Atp6v0b	4	117884326	117887333	-	2051	protein_coding	ATPase, H+ transporting, lysosomal V0 subunit B [Source:MGI Symbol;Acc:MGI:1890510]	-
ENSMUSG00000037563	10601	15546	Rps16	7	28350652	28353155	+	1266	protein_coding	ribosomal protein S16 [Source:MGI Symbol;Acc:MGI:98118]	-
ENSMUSG00000032231	9996	16137	Anxa2	9	69453620	69491795	+	3731	protein_coding	annexin A2 [Source:MGI Symbol;Acc:MGI:88246]	-
ENSMUSG00000017631	10462	15654	Abr	11	76416734	76622314	-	9730	protein_coding	active BCR-related gene [Source:MGI Symbol;Acc:MGI:107771]	-
ENSMUSG00000016319	10319	15771	Slc25a5	X	36795651	36798807	+	1646	protein_coding	solute carrier family 25 (mitochondrial carrier, adenine nucleotide translocator), member 5 [Source:MGI Symbol;Acc:MGI:1353496]	-
ENSMUSG00000027642	10254	15772	Rpn2	2	157279017	157326319	+	4430	protein_coding	ribophorin II [Source:MGI Symbol;Acc:MGI:98085]	-
ENSMUSG00000022186	10100	15911	Oxct1	15	4026383	4155344	+	3701	protein_coding	3-oxoacid CoA transferase 1 [Source:MGI Symbol;Acc:MGI:1914291]	-
ENSMUSG00000009470	10496	15494	Tnpo1	13	98839019	98926384	-	11212	protein_coding	transportin 1 [Source:MGI Symbol;Acc:MGI:2681523]	-
ENSMUSG00000044811	10268	15692	Cd300c2	11	114996721	115001880	-	1275	protein_coding	CD300C molecule 2 [Source:MGI Symbol;Acc:MGI:2153249]	-
ENSMUSG00000001472	10842	15103	Tcf25	8	123373753	123403835	+	5390	protein_coding	transcription factor 25 (basic helix-loop-helix) [Source:MGI Symbol;Acc:MGI:1914105]	-
ENSMUSG00000020850	10464	15477	Prpf8	11	75486816	75509449	+	7461	protein_coding	pre-mRNA processing factor 8 [Source:MGI Symbol;Acc:MGI:2179381]	-
ENSMUSG00000006740	10516	15387	Kif5b	18	6201002	6242174	-	7395	protein_coding	kinesin family member 5B [Source:MGI Symbol;Acc:MGI:1098268]	-
ENSMUSG00000027339	11099	14680	Rassf2	2	131989415	132030258	-	11993	protein_coding	Ras association (RalGDS/AF-6) domain family member 2 [Source:MGI Symbol;Acc:MGI:2442060]	-
ENSMUSG00000095041	10291	15352	AC149090.1	JH584304.1	52190	59690	-	4238	protein_coding		-
ENSMUSG00000054364	9694	15923	Rhob	12	8497661	8500009	-	2349	protein_coding	ras homolog family member B [Source:MGI Symbol;Acc:MGI:107949]	-
ENSMUSG00000052085	10404	15212	Dock8	19	24999529	25202432	+	7810	protein_coding	dedicator of cytokinesis 8 [Source:MGI Symbol;Acc:MGI:1921396]	-
ENSMUSG00000031709	10666	14948	Tbc1d9	8	83165352	83272934	+	5887	protein_coding	TBC1 domain family, member 9 [Source:MGI Symbol;Acc:MGI:1918560]	-
ENSMUSG00000028059	10320	15281	Arhgef2	3	88605966	88648052	+	9844	protein_coding	rho/rac guanine nucleotide exchange factor (GEF) 2 [Source:MGI Symbol;Acc:MGI:103264]	-
ENSMUSG00000054808	9844	15710	Actn4	7	28893248	28962340	-	6127	protein_coding	actinin alpha 4 [Source:MGI Symbol;Acc:MGI:1890773]	-
ENSMUSG00000063065	10263	15178	Mapk3	7	126759601	126765819	+	2257	protein_coding	mitogen-activated protein kinase 3 [Source:MGI Symbol;Acc:MGI:1346859]	-
ENSMUSG00000025794	10392	15021	Rpl14	9	120571444	120574654	+	1651	protein_coding	ribosomal protein L14 [Source:MGI Symbol;Acc:MGI:1914365]	-
ENSMUSG00000071659	10839	14568	Hnrnpul2	19	8819401	8834142	+	5726	protein_coding	heterogeneous nuclear ribonucleoprotein U-like 2 [Source:MGI Symbol;Acc:MGI:1915943]	-
ENSMUSG00000020358	10395	14950	Hnrnpab	11	51600100	51606847	-	2782	protein_coding	heterogeneous nuclear ribonucleoprotein A/B [Source:MGI Symbol;Acc:MGI:1330294]	-
ENSMUSG00000042082	9470	15761	Arsb	13	93771630	93943016	+	6037	protein_coding	arylsulfatase B [Source:MGI Symbol;Acc:MGI:88075]	-
ENSMUSG00000029713	9918	15242	Gnb2	5	137528127	137533510	-	3402	protein_coding	guanine nucleotide binding protein (G protein), beta 2 [Source:MGI Symbol;Acc:MGI:95784]	-
ENSMUSG00000034892	10887	14264	Rps29	12	69157722	69159186	-	693	protein_coding	ribosomal protein S29 [Source:MGI Symbol;Acc:MGI:107681]	-
ENSMUSG00000045763	10576	14512	Basp1	15	25363277	25413764	-	2009	protein_coding	brain abundant, membrane attached signal protein 1 [Source:MGI Symbol;Acc:MGI:1917600]	-
ENSMUSG00000034342	10240	14839	Cbl	9	44142976	44234049	-	12345	protein_coding	Casitas B-lineage lymphoma [Source:MGI Symbol;Acc:MGI:88279]	-
ENSMUSG00000048578	10059	15012	Mlec	5	115142981	115158179	-	6007	protein_coding	malectin [Source:MGI Symbol;Acc:MGI:1924015]	-
ENSMUSG00000027737	10215	14706	Slc7a11	3	49892526	50443614	-	13922	protein_coding	solute carrier family 7 (cationic amino acid transporter, y+ system), member 11 [Source:MGI Symbol;Acc:MGI:1347355]	-
ENSMUSG00000076441	9586	15329	Ass1	2	31470207	31520672	+	2414	protein_coding	argininosuccinate synthetase 1 [Source:MGI Symbol;Acc:MGI:88090]	-
ENSMUSG00000032336	9664	15224	Nptn	9	58582240	58657955	+	6168	protein_coding	neuroplastin [Source:MGI Symbol;Acc:MGI:108077]	-
ENSMUSG00000060938	9695	15168	Rpl26	11	68901583	68906989	+	1444	protein_coding	ribosomal protein L26 [Source:MGI Symbol;Acc:MGI:106022]	-
ENSMUSG00000021282	9548	15300	Eif5	12	111538016	111546752	+	6820	protein_coding	eukaryotic translation initiation factor 5 [Source:MGI Symbol;Acc:MGI:95309]	-
ENSMUSG00000040462	10517	14285	Os9	10	127095650	127121131	-	2629	protein_coding	amplified in osteosarcoma [Source:MGI Symbol;Acc:MGI:1924301]	-
ENSMUSG00000020868	10612	14181	Xylt2	11	94663851	94677515	-	3979	protein_coding	xylosyltransferase II [Source:MGI Symbol;Acc:MGI:2444797]	-
ENSMUSG00000028452	9898	14879	Vcp	4	42979963	43000507	-	4851	protein_coding	valosin containing protein [Source:MGI Symbol;Acc:MGI:99919]	-
ENSMUSG00000051223	9487	15288	Bzw1	1	58392898	58407353	+	4033	protein_coding	basic leucine zipper and W2 domains 1 [Source:MGI Symbol;Acc:MGI:1914132]	-
ENSMUSG00000075700	9566	15185	Selenot	3	58576636	58593133	+	3436	protein_coding	selenoprotein T [Source:MGI Symbol;Acc:MGI:1916477]	-
ENSMUSG00000036707	9869	14820	Cab39	1	85793441	85851576	+	7077	protein_coding	calcium binding protein 39 [Source:MGI Symbol;Acc:MGI:107438]	-
ENSMUSG00000097715	9506	15148	Gpr137b-ps	13	12615057	12650388	-	4716	transcribed_unprocessed_pseudogene	G protein-coupled receptor 137B, pseudogene [Source:MGI Symbol;Acc:MGI:3710533]	-
ENSMUSG00000026358	8523	16089	Rgs1	1	144242296	144249242	-	6947	protein_coding	regulator of G-protein signaling 1 [Source:MGI Symbol;Acc:MGI:1354694]	-
ENSMUSG00000048779	9412	15152	P2ry6	7	100937630	100974649	-	2887	protein_coding	pyrimidinergic receptor P2Y, G-protein coupled, 6 [Source:MGI Symbol;Acc:MGI:2673874]	-
ENSMUSG00000008683	9529	15033	Rps15a	7	118104372	118116188	-	6270	protein_coding	ribosomal protein S15A [Source:MGI Symbol;Acc:MGI:2389091]	-
ENSMUSG00000079641	9776	14755	Rpl39	X	37082520	37085402	-	1434	protein_coding	ribosomal protein L39 [Source:MGI Symbol;Acc:MGI:1914498]	-
ENSMUSG00000029826	9611	14901	Zc3hav1	6	38305286	38354603	-	6518	protein_coding	zinc finger CCCH type, antiviral 1 [Source:MGI Symbol;Acc:MGI:1926031]	-
ENSMUSG00000024981	9911	14552	Acsl5	19	55251938	55297720	+	4864	protein_coding	acyl-CoA synthetase long-chain family member 5 [Source:MGI Symbol;Acc:MGI:1919129]	-
ENSMUSG00000029467	9641	14816	Atp2a2	5	122453513	122502225	-	6081	protein_coding	ATPase, Ca++ transporting, cardiac muscle, slow twitch 2 [Source:MGI Symbol;Acc:MGI:88110]	-
ENSMUSG00000025366	9882	14521	Esyt1	10	128509965	128525871	-	7267	protein_coding	extended synaptotagmin-like protein 1 [Source:MGI Symbol;Acc:MGI:1344426]	-
ENSMUSG00000020149	9348	15022	Rab1a	11	20201432	20226856	+	3799	protein_coding	RAB1A, member RAS oncogene family [Source:MGI Symbol;Acc:MGI:97842]	-
ENSMUSG00000021996	9566	14750	Esd	14	74732297	74750765	+	3366	protein_coding	esterase D/formylglutathione hydrolase [Source:MGI Symbol;Acc:MGI:95421]	-
ENSMUSG00000030824	9650	14645	Nucb1	7	45490458	45510406	-	8212	protein_coding	nucleobindin 1 [Source:MGI Symbol;Acc:MGI:97388]	-
ENSMUSG00000026466	9465	14821	Tor1aip1	1	156004599	156036480	-	5406	protein_coding	torsin A interacting protein 1 [Source:MGI Symbol;Acc:MGI:3582693]	-
ENSMUSG00000027620	9721	14527	Rbm39	2	156147239	156180238	-	6946	protein_coding	RNA binding motif protein 39 [Source:MGI Symbol;Acc:MGI:2157953]	-
ENSMUSG00000034160	10249	13990	Ogt	X	101640060	101684351	+	8045	protein_coding	O-linked N-acetylglucosamine (GlcNAc) transferase (UDP-N-acetylglucosamine:polypeptide-N-acetylglucosaminyl transferase) [Source:MGI Symbol;Acc:MGI:1339639]	-
ENSMUSG00000020859	9579	14601	Spag9	11	93996091	94126085	+	11209	protein_coding	sperm associated antigen 9 [Source:MGI Symbol;Acc:MGI:1918084]	-
ENSMUSG00000050578	8373	15804	Mmp13	9	7272514	7283331	+	2673	protein_coding	matrix metallopeptidase 13 [Source:MGI Symbol;Acc:MGI:1340026]	-
ENSMUSG00000019726	10129	14032	Lyst	13	13590397	13778803	+	17459	protein_coding	lysosomal trafficking regulator [Source:MGI Symbol;Acc:MGI:107448]	-
ENSMUSG00000024052	10407	13743	Lpin2	17	71182560	71249817	+	12233	protein_coding	lipin 2 [Source:MGI Symbol;Acc:MGI:1891341]	-
ENSMUSG00000006998	9319	14780	Psmd2	16	20651652	20663414	+	4038	protein_coding	proteasome (prosome, macropain) 26S subunit, non-ATPase, 2 [Source:MGI Symbol;Acc:MGI:1096584]	-
ENSMUSG00000032076	9647	14339	Cadm1	9	47530173	47857637	+	10440	protein_coding	cell adhesion molecule 1 [Source:MGI Symbol;Acc:MGI:1889272]	-
ENSMUSG00000029484	8484	15450	Anxa3	5	96793339	96845966	+	3643	protein_coding	annexin A3 [Source:MGI Symbol;Acc:MGI:1201378]	-
ENSMUSG00000003226	9860	14037	Ranbp2	10	58446920	58494356	+	11728	protein_coding	RAN binding protein 2 [Source:MGI Symbol;Acc:MGI:894323]	-
ENSMUSG00000069117	9284	14611	Gm10260	13	97760072	97760632	-	561	protein_coding	predicted gene 10260 [Source:MGI Symbol;Acc:MGI:3642298]	-
ENSMUSG00000032122	9636	14243	Slc37a2	9	37227585	37255738	-	6643	protein_coding	solute carrier family 37 (glycerol-3-phosphate transporter), member 2 [Source:MGI Symbol;Acc:MGI:1929693]	-
ENSMUSG00000024576	9335	14531	Csnk1a1	18	61555274	61590061	+	10502	protein_coding	casein kinase 1, alpha 1 [Source:MGI Symbol;Acc:MGI:1934950]	-
ENSMUSG00000027828	9309	14544	Ssr3	3	65379655	65392623	-	4172	protein_coding	signal sequence receptor, gamma [Source:MGI Symbol;Acc:MGI:1914687]	-
ENSMUSG00000080242	9744	14109	Atp6v0c-ps2	6	37806086	37806550	+	465	processed_pseudogene	ATPase, H+ transporting, lysosomal V0 subunit C, pseudogene 2 [Source:MGI Symbol;Acc:MGI:2151816]	-
ENSMUSG00000031451	9731	14121	Gas6	8	13465374	13494490	-	2548	protein_coding	growth arrest specific 6 [Source:MGI Symbol;Acc:MGI:95660]	-
ENSMUSG00000025810	9337	14514	Nrp1	8	128358604	128503363	+	9785	protein_coding	neuropilin 1 [Source:MGI Symbol;Acc:MGI:106206]	-
ENSMUSG00000052296	9717	14107	Ppp6r1	7	4631495	4659019	-	4887	protein_coding	protein phosphatase 6, regulatory subunit 1 [Source:MGI Symbol;Acc:MGI:2442163]	-
ENSMUSG00000066036	10248	13567	Ubr4	4	139352609	139489588	+	17997	protein_coding	ubiquitin protein ligase E3 component n-recognin 4 [Source:MGI Symbol;Acc:MGI:1916366]	-
ENSMUSG00000008496	10209	13603	Pou2f2	7	25087344	25179726	-	8243	protein_coding	POU domain, class 2, transcription factor 2 [Source:MGI Symbol;Acc:MGI:101897]	Pou
ENSMUSG00000058446	9810	13982	Znrf2	6	54816916	54893500	+	6176	protein_coding	zinc and ring finger 2 [Source:MGI Symbol;Acc:MGI:1196246]	-
ENSMUSG00000061787	9598	14186	Rps17	7	81342732	81345254	-	1274	protein_coding	ribosomal protein S17 [Source:MGI Symbol;Acc:MGI:1309526]	-
ENSMUSG00000018326	9223	14554	Ywhab	2	163994960	164018588	+	3382	protein_coding	tyrosine 3-monooxygenase/tryptophan 5-monooxygenase activation protein, beta polypeptide [Source:MGI Symbol;Acc:MGI:1891917]	-
ENSMUSG00000066026	9732	14029	Dhrs3	4	144892827	144928209	+	2927	protein_coding	dehydrogenase/reductase (SDR family) member 3 [Source:MGI Symbol;Acc:MGI:1315215]	-
ENSMUSG00000041797	10072	13669	Abca9	11	110100749	110168196	-	8048	protein_coding	ATP-binding cassette, sub-family A (ABC1), member 9 [Source:MGI Symbol;Acc:MGI:2386796]	-
ENSMUSG00000031903	9726	13898	Pla2g15	8	106150399	106164715	+	3013	protein_coding	phospholipase A2, group XV [Source:MGI Symbol;Acc:MGI:2178076]	-
ENSMUSG00000022841	9481	14123	Ap2m1	16	20535478	20544909	+	4120	protein_coding	adaptor-related protein complex 2, mu 1 subunit [Source:MGI Symbol;Acc:MGI:1298405]	-
ENSMUSG00000036894	9619	13967	Rap2b	3	61361638	61368430	+	6793	protein_coding	RAP2B, member of RAS oncogene family [Source:MGI Symbol;Acc:MGI:1921262]	-
ENSMUSG00000020460	6011	17564	Rps27a	11	29545846	29548109	-	1972	protein_coding	ribosomal protein S27A [Source:MGI Symbol;Acc:MGI:1925544]	-
ENSMUSG00000008348	9603	13895	Ubc	5	125385965	125390202	-	2893	protein_coding	ubiquitin C [Source:MGI Symbol;Acc:MGI:98889]	-
ENSMUSG00000031555	9632	13844	Adam9	8	24949611	25016927	-	4115	protein_coding	a disintegrin and metallopeptidase domain 9 (meltrin gamma) [Source:MGI Symbol;Acc:MGI:105376]	-
ENSMUSG00000025261	10086	13362	Huwe1	X	151800807	151935417	+	23507	protein_coding	HECT, UBA and WWE domain containing 1 [Source:MGI Symbol;Acc:MGI:1926884]	-
ENSMUSG00000025503	9642	13774	Taldo1	7	141392199	141402968	+	2171	protein_coding	transaldolase 1 [Source:MGI Symbol;Acc:MGI:1274789]	-
ENSMUSG00000000982	8041	15364	Ccl3	11	83647844	83649355	-	766	protein_coding	chemokine (C-C motif) ligand 3 [Source:MGI Symbol;Acc:MGI:98260]	-
ENSMUSG00000061477	9081	14320	Rps7	12	28630854	28635953	-	2015	protein_coding	ribosomal protein S7 [Source:MGI Symbol;Acc:MGI:1333818]	-
ENSMUSG00000037072	9015	14368	Selenof	3	144570304	144597680	+	5819	protein_coding	selenoprotein F [Source:MGI Symbol;Acc:MGI:1927947]	-
ENSMUSG00000063316	9035	14276	Rpl27	11	101442298	101445529	+	1535	protein_coding	ribosomal protein L27 [Source:MGI Symbol;Acc:MGI:98036]	-
ENSMUSG00000045658	9081	14172	Pid1	1	84036296	84364180	-	8172	protein_coding	phosphotyrosine interaction domain containing 1 [Source:MGI Symbol;Acc:MGI:2138391]	-
ENSMUSG00000018909	9707	13545	Arrb1	7	99535466	99606771	+	11175	protein_coding	arrestin, beta 1 [Source:MGI Symbol;Acc:MGI:99473]	-
ENSMUSG00000022255	8999	14253	Mtdh	15	34082694	34145624	+	15347	protein_coding	metadherin [Source:MGI Symbol;Acc:MGI:1914404]	-
ENSMUSG00000042520	9452	13782	Ubap2l	3	90000140	90052628	-	18659	protein_coding	ubiquitin-associated protein 2-like [Source:MGI Symbol;Acc:MGI:1921633]	-
ENSMUSG00000035152	9177	14046	Ap2b1	11	83299024	83405035	+	8755	protein_coding	adaptor-related protein complex 2, beta 1 subunit [Source:MGI Symbol;Acc:MGI:1919020]	-
ENSMUSG00000005198	9407	13722	Polr2a	11	69733997	69758637	-	7067	protein_coding	polymerase (RNA) II (DNA directed) polypeptide A [Source:MGI Symbol;Acc:MGI:98086]	-
ENSMUSG00000026083	9641	13483	Eif5b	1	37998010	38055579	+	9753	protein_coding	eukaryotic translation initiation factor 5B [Source:MGI Symbol;Acc:MGI:2441772]	-
ENSMUSG00000015714	9317	13781	Cers2	3	95314791	95323599	+	3676	protein_coding	ceramide synthase 2 [Source:MGI Symbol;Acc:MGI:1924143]	Homeobox
ENSMUSG00000041515	9026	14043	Irf8	8	120736358	120756694	+	7055	protein_coding	interferon regulatory factor 8 [Source:MGI Symbol;Acc:MGI:96395]	IRF
ENSMUSG00000019873	8948	14094	Reep3	10	67009189	67096945	-	8294	protein_coding	receptor accessory protein 3 [Source:MGI Symbol;Acc:MGI:88930]	-
ENSMUSG00000024404	8903	14095	Riok3	18	12128850	12157367	+	3661	protein_coding	RIO kinase 3 [Source:MGI Symbol;Acc:MGI:1914128]	-
ENSMUSG00000028868	9356	13616	Wasf2	4	133130505	133199756	+	6258	protein_coding	WAS protein family, member 2 [Source:MGI Symbol;Acc:MGI:1098641]	-
ENSMUSG00000049988	9293	13672	Lrrc25	8	70616155	70621483	+	2039	protein_coding	leucine rich repeat containing 25 [Source:MGI Symbol;Acc:MGI:2445284]	-
ENSMUSG00000027340	9025	13938	Slc23a2	2	132052496	132145108	-	7951	protein_coding	solute carrier family 23 (nucleobase transporters), member 2 [Source:MGI Symbol;Acc:MGI:1859682]	-
ENSMUSG00000083327	9052	13863	Vcp-rs	X	104345829	104348234	-	2406	processed_pseudogene	valosin containing protein, related sequence [Source:MGI Symbol;Acc:MGI:894298]	-
ENSMUSG00000022781	9156	13757	Pak2	16	32016290	32079342	-	6795	protein_coding	p21 (RAC1) activated kinase 2 [Source:MGI Symbol;Acc:MGI:1339984]	-
ENSMUSG00000042349	9511	13391	Ikbke	1	131254343	131279606	-	9018	protein_coding	inhibitor of kappaB kinase epsilon [Source:MGI Symbol;Acc:MGI:1929612]	-
ENSMUSG00000007613	8846	14054	Tgfbr1	4	47353222	47414931	+	6534	protein_coding	transforming growth factor, beta receptor I [Source:MGI Symbol;Acc:MGI:98728]	-
ENSMUSG00000033184	8888	14010	Tmed7	18	46560235	46597535	-	8839	protein_coding	transmembrane p24 trafficking protein 7 [Source:MGI Symbol;Acc:MGI:1913926]	-
ENSMUSG00000057113	8946	13927	Npm1	11	33152287	33163206	-	2665	protein_coding	nucleophosmin 1 [Source:MGI Symbol;Acc:MGI:106184]	-
ENSMUSG00000042079	9465	13371	Hnrnpf	6	117900324	117925622	+	3047	protein_coding	heterogeneous nuclear ribonucleoprotein F [Source:MGI Symbol;Acc:MGI:2138741]	-
ENSMUSG00000049130	9127	13695	C5ar1	7	16246743	16259540	-	2570	protein_coding	complement component 5a receptor 1 [Source:MGI Symbol;Acc:MGI:88232]	-
ENSMUSG00000090841	9589	13213	Myl6	10	128490860	128494145	-	3187	protein_coding	myosin, light polypeptide 6, alkali, smooth muscle and non-muscle [Source:MGI Symbol;Acc:MGI:109318]	-
ENSMUSG00000026981	7193	15604	Il1rn	2	24336853	24351494	+	5535	protein_coding	interleukin 1 receptor antagonist [Source:MGI Symbol;Acc:MGI:96547]	-
ENSMUSG00000041870	8797	13987	Ankrd13a	5	114774677	114806200	+	5983	protein_coding	ankyrin repeat domain 13a [Source:MGI Symbol;Acc:MGI:1915670]	-
ENSMUSG00000014444	8866	13889	Piezo1	8	122481698	122551329	-	9935	protein_coding	piezo-type mechanosensitive ion channel component 1 [Source:MGI Symbol;Acc:MGI:3603204]	-
ENSMUSG00000035901	9197	13530	Dennd5a	7	109893780	109960470	-	8677	protein_coding	DENN/MADD domain containing 5A [Source:MGI Symbol;Acc:MGI:1201681]	-
ENSMUSG00000037306	9649	13063	Man1c1	4	134561690	134704290	-	5722	protein_coding	mannosidase, alpha, class 1C, member 1 [Source:MGI Symbol;Acc:MGI:2446214]	-
ENSMUSG00000029998	9218	13477	Pcyox1	6	86386006	86397154	-	4932	protein_coding	prenylcysteine oxidase 1 [Source:MGI Symbol;Acc:MGI:1914131]	-
ENSMUSG00000014361	9298	13373	Mertk	2	128698956	128802894	+	4336	protein_coding	c-mer proto-oncogene tyrosine kinase [Source:MGI Symbol;Acc:MGI:96965]	-
ENSMUSG00000020644	8548	14030	Id2	12	25093799	25097140	-	2438	protein_coding	inhibitor of DNA binding 2 [Source:MGI Symbol;Acc:MGI:96397]	bHLH
ENSMUSG00000066406	9365	13179	Akap13	7	75455534	75754609	+	20914	protein_coding	A kinase (PRKA) anchor protein 13 [Source:MGI Symbol;Acc:MGI:2676556]	-
ENSMUSG00000020326	8960	13576	Ccng1	11	40748552	40755311	-	3512	protein_coding	cyclin G1 [Source:MGI Symbol;Acc:MGI:102890]	-
ENSMUSG00000020594	8901	13585	Pum2	12	8674134	8752581	+	7260	protein_coding	pumilio RNA-binding family member 2 [Source:MGI Symbol;Acc:MGI:1931751]	-
ENSMUSG00000022564	9196	13268	Grina	15	76246764	76249904	+	2067	protein_coding	glutamate receptor, ionotropic, N-methyl D-aspartate-associated protein 1 (glutamate binding) [Source:MGI Symbol;Acc:MGI:1913418]	-
ENSMUSG00000043940	9885	12529	Wdfy3	5	101832956	102069921	-	15346	protein_coding	WD repeat and FYVE domain containing 3 [Source:MGI Symbol;Acc:MGI:1096875]	-
ENSMUSG00000061175	8719	13653	Fnip2	3	79455974	79567796	-	8364	protein_coding	folliculin interacting protein 2 [Source:MGI Symbol;Acc:MGI:2683054]	-
ENSMUSG00000031751	8952	13387	Amfr	8	93971588	94012842	-	4132	protein_coding	autocrine motility factor receptor [Source:MGI Symbol;Acc:MGI:1345634]	-
ENSMUSG00000056851	8985	13319	Pcbp2	15	102470539	102500061	+	5203	protein_coding	poly(rC) binding protein 2 [Source:MGI Symbol;Acc:MGI:108202]	-
ENSMUSG00000030047	8609	13610	Arhgap25	6	87458545	87533259	-	4434	protein_coding	Rho GTPase activating protein 25 [Source:MGI Symbol;Acc:MGI:2443687]	-
ENSMUSG00000028843	8528	13681	Sh3bgrl3	4	134127406	134128789	-	821	protein_coding	SH3 domain binding glutamic acid-rich protein-like 3 [Source:MGI Symbol;Acc:MGI:1920973]	-
ENSMUSG00000020661	8767	13405	Dnmt3a	12	3806007	3914443	+	16642	protein_coding	DNA methyltransferase 3A [Source:MGI Symbol;Acc:MGI:1261827]	-
ENSMUSG00000029455	9639	12512	Aldh2	5	121566027	121593824	-	5126	protein_coding	aldehyde dehydrogenase 2, mitochondrial [Source:MGI Symbol;Acc:MGI:99600]	-
ENSMUSG00000027187	9032	13092	Cat	2	103453849	103485160	-	2613	protein_coding	catalase [Source:MGI Symbol;Acc:MGI:88271]	-
ENSMUSG00000095115	8973	13144	Itpripl2	7	118485111	118491975	-	6865	protein_coding	inositol 1,4,5-triphosphate receptor interacting protein-like 2 [Source:MGI Symbol;Acc:MGI:2442416]	-
ENSMUSG00000020790	9033	13058	Ankfy1	11	72690006	72772146	+	11332	protein_coding	ankyrin repeat and FYVE domain containing 1 [Source:MGI Symbol;Acc:MGI:1337008]	-
ENSMUSG00000015755	8746	13342	Tab2	10	7905653	7956230	-	6135	protein_coding	TGF-beta activated kinase 1/MAP3K7 binding protein 2 [Source:MGI Symbol;Acc:MGI:1915902]	-
ENSMUSG00000029465	8782	13291	Arpc3	5	122391878	122414184	+	2762	protein_coding	actin related protein 2/3 complex, subunit 3 [Source:MGI Symbol;Acc:MGI:1928375]	-
ENSMUSG00000036275	8619	13445	9530068E07Rik	11	52396428	52408728	+	3296	protein_coding	RIKEN cDNA 9530068E07 gene [Source:MGI Symbol;Acc:MGI:2654705]	-
ENSMUSG00000058600	9107	12936	Rpl30	15	34440505	34443640	-	3020	protein_coding	ribosomal protein L30 [Source:MGI Symbol;Acc:MGI:98037]	-
ENSMUSG00000029254	8272	13718	Stap1	5	86071746	86106125	+	6215	protein_coding	signal transducing adaptor family member 1 [Source:MGI Symbol;Acc:MGI:1926193]	-
ENSMUSG00000061315	8311	13657	Naca	10	128035575	128048637	+	6805	protein_coding	nascent polypeptide-associated complex alpha polypeptide [Source:MGI Symbol;Acc:MGI:106095]	-
ENSMUSG00000020827	9294	12672	Mink1	11	70562881	70614483	+	6286	protein_coding	misshapen-like kinase 1 (zebrafish) [Source:MGI Symbol;Acc:MGI:1355329]	-
ENSMUSG00000031960	8787	13170	Aars	8	111033144	111057664	+	9282	protein_coding	alanyl-tRNA synthetase [Source:MGI Symbol;Acc:MGI:2384560]	-
ENSMUSG00000028618	8899	13034	Tmem59	4	107178399	107200996	+	2056	protein_coding	transmembrane protein 59 [Source:MGI Symbol;Acc:MGI:1929278]	-
ENSMUSG00000004952	8735	13187	Rasa4	5	136083916	136111860	+	7485	protein_coding	RAS p21 protein activator 4 [Source:MGI Symbol;Acc:MGI:1858600]	-
ENSMUSG00000034908	8604	13205	Sidt2	9	45937857	45955258	-	5146	protein_coding	SID1 transmembrane family, member 2 [Source:MGI Symbol;Acc:MGI:2446134]	-
ENSMUSG00000054404	8809	12976	Slfn5	11	82951349	82964840	+	6326	protein_coding	schlafen 5 [Source:MGI Symbol;Acc:MGI:1329004]	-
ENSMUSG00000024587	8753	13008	Nars	18	64499665	64516557	-	2632	protein_coding	asparaginyl-tRNA synthetase [Source:MGI Symbol;Acc:MGI:1917473]	-
ENSMUSG00000020349	8472	13136	Ppp2ca	11	52098681	52127778	+	7490	protein_coding	protein phosphatase 2 (formerly 2A), catalytic subunit, alpha isoform [Source:MGI Symbol;Acc:MGI:1321159]	-
ENSMUSG00000068396	8790	12783	Rpl34-ps1	6	71124610	71124963	+	354	processed_pseudogene	ribosomal protein L34, pseudogene 1 [Source:MGI Symbol;Acc:MGI:3704270]	-
ENSMUSG00000019818	8061	13505	Cd164	10	41519414	41531048	+	4449	protein_coding	CD164 antigen [Source:MGI Symbol;Acc:MGI:1859568]	-
ENSMUSG00000020745	8746	12787	Pafah1b1	11	74673949	74724670	-	9620	protein_coding	platelet-activating factor acetylhydrolase, isoform 1b, subunit 1 [Source:MGI Symbol;Acc:MGI:109520]	-
ENSMUSG00000028207	8682	12841	Asph	4	9448069	9669344	-	16102	protein_coding	aspartate-beta-hydroxylase [Source:MGI Symbol;Acc:MGI:1914186]	-
ENSMUSG00000024456	8747	12768	Diaph1	18	37843601	37935476	-	6339	protein_coding	diaphanous related formin 1 [Source:MGI Symbol;Acc:MGI:1194490]	-
ENSMUSG00000024639	8706	12807	Gnaq	19	16132831	16387463	+	6185	protein_coding	guanine nucleotide binding protein, alpha q polypeptide [Source:MGI Symbol;Acc:MGI:95776]	-
ENSMUSG00000027540	9007	12477	Ptpn1	2	167932057	167979385	+	5533	protein_coding	protein tyrosine phosphatase, non-receptor type 1 [Source:MGI Symbol;Acc:MGI:97805]	-
ENSMUSG00000021484	8575	12908	Lman2	13	55343833	55362783	-	7920	protein_coding	lectin, mannose-binding 2 [Source:MGI Symbol;Acc:MGI:1914140]	-
ENSMUSG00000034484	8386	13093	Snx2	18	53176365	53220860	+	2013	protein_coding	sorting nexin 2 [Source:MGI Symbol;Acc:MGI:1915054]	-
ENSMUSG00000033335	8693	12777	Dnm2	9	21424908	21507759	+	5330	protein_coding	dynamin 2 [Source:MGI Symbol;Acc:MGI:109547]	-
ENSMUSG00000058126	8480	12981	Tpm3-rs7	14	113314608	113316754	+	2147	protein_coding	tropomyosin 3, related sequence 7 [Source:MGI Symbol;Acc:MGI:99705]	-
ENSMUSG00000035569	9309	12122	Ankrd11	8	122883822	123042277	-	16580	protein_coding	ankyrin repeat domain 11 [Source:MGI Symbol;Acc:MGI:1924337]	-
ENSMUSG00000029616	8940	12435	Erp29	5	121428590	121452506	-	9060	protein_coding	endoplasmic reticulum protein 29 [Source:MGI Symbol;Acc:MGI:1914647]	-
ENSMUSG00000027111	8652	12699	Itga6	2	71745616	71858416	+	9025	protein_coding	integrin alpha 6 [Source:MGI Symbol;Acc:MGI:96605]	-
ENSMUSG00000035929	8880	12401	H2-Q4	17	35379617	35385290	+	2596	protein_coding	histocompatibility 2, Q region locus 4 [Source:MGI Symbol;Acc:MGI:95933]	-
ENSMUSG00000030830	8614	12646	Itgal	7	127296260	127335138	+	6569	protein_coding	integrin alpha L [Source:MGI Symbol;Acc:MGI:96606]	-
ENSMUSG00000001687	8583	12647	Ubl3	5	148504635	148552789	-	8098	protein_coding	ubiquitin-like 3 [Source:MGI Symbol;Acc:MGI:1344373]	-
ENSMUSG00000034290	8920	12310	Nek9	12	85299514	85339362	-	5386	protein_coding	NIMA (never in mitosis gene a)-related expressed kinase 9 [Source:MGI Symbol;Acc:MGI:2387995]	-
ENSMUSG00000031010	8985	12230	Usp9x	X	13071498	13173328	+	15051	protein_coding	ubiquitin specific peptidase 9, X chromosome [Source:MGI Symbol;Acc:MGI:894681]	-
ENSMUSG00000028646	8348	12852	Rragc	4	123917446	123936997	+	3341	protein_coding	Ras-related GTP binding C [Source:MGI Symbol;Acc:MGI:1858751]	-
ENSMUSG00000042406	8351	12847	Atf4	15	80255184	80257541	+	2358	protein_coding	activating transcription factor 4 [Source:MGI Symbol;Acc:MGI:88096]	TF_bZIP
ENSMUSG00000020869	8457	12727	Lrrc59	11	94629767	94645216	+	3073	protein_coding	leucine rich repeat containing 59 [Source:MGI Symbol;Acc:MGI:2138133]	-
ENSMUSG00000052298	8273	12895	Cdc42se2	11	54717456	54787675	-	3661	protein_coding	CDC42 small effector 2 [Source:MGI Symbol;Acc:MGI:1919979]	-
ENSMUSG00000020361	8246	12893	Hspa4	11	53259814	53300457	-	5528	protein_coding	heat shock protein 4 [Source:MGI Symbol;Acc:MGI:1342292]	-
ENSMUSG00000002812	8406	12704	Flii	11	60714123	60727263	-	5039	protein_coding	flightless I actin binding protein [Source:MGI Symbol;Acc:MGI:1342286]	-
ENSMUSG00000074884	8465	12633	Serf2	2	121449195	121458313	+	5455	protein_coding	small EDRK-rich factor 2 [Source:MGI Symbol;Acc:MGI:1337041]	-
ENSMUSG00000056888	7820	13198	Glipr1	10	111985448	112002631	-	1543	protein_coding	GLI pathogenesis-related 1 (glioma) [Source:MGI Symbol;Acc:MGI:1920940]	-
ENSMUSG00000056501	8514	12503	Cebpb	2	167688915	167690418	+	1504	protein_coding	CCAAT/enhancer binding protein (C/EBP), beta [Source:MGI Symbol;Acc:MGI:88373]	C/EBP
ENSMUSG00000034807	7952	13021	Colgalt1	8	71610998	71624911	+	4326	protein_coding	collagen beta(1-O)galactosyltransferase 1 [Source:MGI Symbol;Acc:MGI:1924348]	-
ENSMUSG00000031696	8012	12921	Vps35	8	85260392	85299802	-	8899	protein_coding	VPS35 retromer complex component [Source:MGI Symbol;Acc:MGI:1890467]	-
ENSMUSG00000021624	7647	13285	Cd180	13	102693558	102739629	+	4509	protein_coding	CD180 antigen [Source:MGI Symbol;Acc:MGI:1194924]	-
ENSMUSG00000033192	7923	12961	Lpcat2	8	92855339	92919279	+	3388	protein_coding	lysophosphatidylcholine acyltransferase 2 [Source:MGI Symbol;Acc:MGI:3606214]	-
ENSMUSG00000025508	8168	12675	Rplp2	7	141447370	141451585	+	2072	protein_coding	ribosomal protein, large P2 [Source:MGI Symbol;Acc:MGI:1914436]	-
ENSMUSG00000031400	8273	12551	G6pdx	X	74409483	74429194	-	3080	protein_coding	glucose-6-phosphate dehydrogenase X-linked [Source:MGI Symbol;Acc:MGI:105979]	-
ENSMUSG00000032096	8068	12723	Arcn1	9	44741564	44767845	-	14915	protein_coding	archain 1 [Source:MGI Symbol;Acc:MGI:2387591]	-
ENSMUSG00000059182	8244	12536	Skap2	6	51857422	52012549	-	11357	protein_coding	src family associated phosphoprotein 2 [Source:MGI Symbol;Acc:MGI:1889206]	-
ENSMUSG00000055435	8719	12028	Maf	8	115682942	115707794	-	8241	protein_coding	avian musculoaponeurotic fibrosarcoma oncogene homolog [Source:MGI Symbol;Acc:MGI:96909]	TF_bZIP
ENSMUSG00000021111	8103	12643	Papola	12	105784694	105838944	+	6595	protein_coding	poly (A) polymerase alpha [Source:MGI Symbol;Acc:MGI:109301]	-
ENSMUSG00000028849	8748	11963	Map7d1	4	126232167	126256343	-	3652	protein_coding	MAP7 domain containing 1 [Source:MGI Symbol;Acc:MGI:2384297]	-
ENSMUSG00000007817	8447	12227	Zmiz1	14	25459185	25666743	+	12523	protein_coding	zinc finger, MIZ-type containing 1 [Source:MGI Symbol;Acc:MGI:3040693]	zf-MIZ
ENSMUSG00000030062	8021	12631	Rpn1	6	88084482	88105304	+	4512	protein_coding	ribophorin I [Source:MGI Symbol;Acc:MGI:98084]	-
ENSMUSG00000001768	7406	13240	Rin2	2	145675215	145887616	+	11271	protein_coding	Ras and Rab interactor 2 [Source:MGI Symbol;Acc:MGI:1921280]	-
ENSMUSG00000046718	8026	12579	Bst2	8	71534255	71537456	-	903	protein_coding	bone marrow stromal cell antigen 2 [Source:MGI Symbol;Acc:MGI:1916800]	-
ENSMUSG00000012405	8520	12063	Rpl15	14	18267823	18271391	-	2473	protein_coding	ribosomal protein L15 [Source:MGI Symbol;Acc:MGI:1913730]	-
ENSMUSG00000002147	8400	12177	Stat6	10	127642986	127660957	+	4402	protein_coding	signal transducer and activator of transcription 6 [Source:MGI Symbol;Acc:MGI:103034]	STAT
ENSMUSG00000007850	8295	12258	Hnrnph1	11	50376990	50386528	+	5842	protein_coding	heterogeneous nuclear ribonucleoprotein H1 [Source:MGI Symbol;Acc:MGI:1891925]	-
ENSMUSG00000023067	8232	12276	Cdkn1a	17	29090976	29100727	+	3553	protein_coding	cyclin-dependent kinase inhibitor 1A (P21) [Source:MGI Symbol;Acc:MGI:104556]	-
ENSMUSG00000027007	8027	12479	Ssfa2	2	79635352	79672966	+	5599	protein_coding	sperm specific antigen 2 [Source:MGI Symbol;Acc:MGI:1917849]	-
ENSMUSG00000079426	7873	12627	Arpc4	6	113378115	113390448	+	2321	protein_coding	actin related protein 2/3 complex, subunit 4 [Source:MGI Symbol;Acc:MGI:1915339]	-
ENSMUSG00000025544	8044	12453	Tm9sf2	14	122107038	122159604	+	3107	protein_coding	transmembrane 9 superfamily member 2 [Source:MGI Symbol;Acc:MGI:1915309]	-
ENSMUSG00000031029	8198	12293	Eif3f	7	108934417	108942951	+	2891	protein_coding	eukaryotic translation initiation factor 3, subunit F [Source:MGI Symbol;Acc:MGI:1913335]	-
ENSMUSG00000011958	8277	12203	Bnip2	9	69989466	70008317	+	3455	protein_coding	BCL2/adenovirus E1B interacting protein 2 [Source:MGI Symbol;Acc:MGI:109327]	-
ENSMUSG00000009687	7905	12574	Fxyd5	7	31032722	31042481	-	4192	protein_coding	FXYD domain-containing ion transport regulator 5 [Source:MGI Symbol;Acc:MGI:1201785]	-
ENSMUSG00000020376	8322	12156	Rnf130	11	50025346	50104758	+	1558	protein_coding	ring finger protein 130 [Source:MGI Symbol;Acc:MGI:1891717]	-
ENSMUSG00000056692	8473	11967	D17Wsu92e	17	27751235	27820648	-	5287	protein_coding	DNA segment, Chr 17, Wayne State University 92, expressed [Source:MGI Symbol;Acc:MGI:106281]	-
ENSMUSG00000021957	8166	12270	Tkt	14	30548359	30574720	+	7355	protein_coding	transketolase [Source:MGI Symbol;Acc:MGI:105992]	-
ENSMUSG00000034663	8687	11737	Bmp2k	5	96997689	97091867	+	8480	protein_coding	BMP2 inducible kinase [Source:MGI Symbol;Acc:MGI:2155456]	-
ENSMUSG00000030591	7371	13026	Psmd8	7	29174188	29180701	-	3057	protein_coding	proteasome (prosome, macropain) 26S subunit, non-ATPase, 8 [Source:MGI Symbol;Acc:MGI:1888669]	-
ENSMUSG00000066306	8842	11549	Numa1	7	101934111	102014964	+	7919	protein_coding	nuclear mitotic apparatus protein 1 [Source:MGI Symbol;Acc:MGI:2443665]	-
ENSMUSG00000020964	8134	12188	Sel1l	12	91806043	91849157	-	8555	protein_coding	sel-1 suppressor of lin-12-like (C. elegans) [Source:MGI Symbol;Acc:MGI:1329016]	-
ENSMUSG00000021262	8079	12203	Evl	12	108554720	108688516	+	2940	protein_coding	Ena-vasodilator stimulated phosphoprotein [Source:MGI Symbol;Acc:MGI:1194884]	-
ENSMUSG00000005054	7955	12305	Cstb	10	78425669	78427622	+	603	protein_coding	cystatin B [Source:MGI Symbol;Acc:MGI:109514]	-
ENSMUSG00000024937	8568	11686	Ehbp1l1	19	5707376	5726317	-	6440	protein_coding	EH domain binding protein 1-like 1 [Source:MGI Symbol;Acc:MGI:3612340]	-
ENSMUSG00000046434	8186	12037	Hnrnpa1	15	103240432	103246692	+	3153	protein_coding	heterogeneous nuclear ribonucleoprotein A1 [Source:MGI Symbol;Acc:MGI:104820]	-
ENSMUSG00000000826	8182	12025	Dnajc5	2	181520485	181555133	+	6953	protein_coding	DnaJ heat shock protein family (Hsp40) member C5 [Source:MGI Symbol;Acc:MGI:892995]	-
ENSMUSG00000022106	8394	11750	Rcbtb2	14	73123037	73207843	+	9489	protein_coding	regulator of chromosome condensation (RCC1) and BTB (POZ) domain containing protein 2 [Source:MGI Symbol;Acc:MGI:1917200]	-
ENSMUSG00000032328	7835	12286	Tmem30a	9	79768943	79793507	-	5646	protein_coding	transmembrane protein 30A [Source:MGI Symbol;Acc:MGI:106402]	-
ENSMUSG00000069833	8885	11227	Ahnak	19	8989284	9076919	+	18543	protein_coding	AHNAK nucleoprotein (desmoyokin) [Source:MGI Symbol;Acc:MGI:1316648]	-
ENSMUSG00000020198	7977	12110	Ap3d1	10	80706956	80742264	-	8914	protein_coding	adaptor-related protein complex 3, delta 1 subunit [Source:MGI Symbol;Acc:MGI:107734]	-
ENSMUSG00000030105	7518	12562	Arl8b	6	108783099	108825278	+	4479	protein_coding	ADP-ribosylation factor-like 8B [Source:MGI Symbol;Acc:MGI:1914416]	-
ENSMUSG00000026112	7839	12218	Coa5	1	37417084	37430103	-	5220	protein_coding	cytochrome C oxidase assembly factor 5 [Source:MGI Symbol;Acc:MGI:1923428]	-
ENSMUSG00000037685	8985	11046	Atp8a1	5	67618140	67847434	-	14278	protein_coding	ATPase, aminophospholipid transporter (APLT), class I, type 8A, member 1 [Source:MGI Symbol;Acc:MGI:1330848]	-
ENSMUSG00000034947	7758	12233	Tmem106a	11	101582242	101591788	+	3138	protein_coding	transmembrane protein 106A [Source:MGI Symbol;Acc:MGI:1922056]	-
ENSMUSG00000006498	7626	12364	Ptbp1	10	79854427	79864771	+	4740	protein_coding	polypyrimidine tract binding protein 1 [Source:MGI Symbol;Acc:MGI:97791]	-
ENSMUSG00000074785	8414	11565	Plxnc1	10	94790866	94944835	-	8349	protein_coding	plexin C1 [Source:MGI Symbol;Acc:MGI:1890127]	-
ENSMUSG00000032393	8013	11946	Dpp8	9	65032414	65082651	+	13707	protein_coding	dipeptidylpeptidase 8 [Source:MGI Symbol;Acc:MGI:1921638]	-
ENSMUSG00000023845	8388	11563	Lnpep	17	17521410	17625050	-	14144	protein_coding	leucyl/cystinyl aminopeptidase [Source:MGI Symbol;Acc:MGI:2387123]	-
ENSMUSG00000035545	8563	11371	Leng8	7	4137039	4148177	+	6395	protein_coding	leukocyte receptor cluster (LRC) member 8 [Source:MGI Symbol;Acc:MGI:2142195]	-
ENSMUSG00000004535	7586	12318	Tax1bp1	6	52713729	52766780	+	9991	protein_coding	Tax1 (human T cell leukemia virus type I) binding protein 1 [Source:MGI Symbol;Acc:MGI:1289308]	-
ENSMUSG00000062234	8130	11723	Gak	5	108569411	108629755	-	6439	protein_coding	cyclin G associated kinase [Source:MGI Symbol;Acc:MGI:2442153]	-
ENSMUSG00000003382	8562	11261	Etv3	3	87525407	87540156	+	10274	protein_coding	ets variant 3 [Source:MGI Symbol;Acc:MGI:1350926]	ETS
ENSMUSG00000037815	7743	12069	Ctnna1	18	35118888	35254773	+	3698	protein_coding	catenin (cadherin associated protein), alpha 1 [Source:MGI Symbol;Acc:MGI:88274]	-
ENSMUSG00000005583	7944	11858	Mef2c	13	83504034	83667080	+	15715	protein_coding	myocyte enhancer factor 2C [Source:MGI Symbol;Acc:MGI:99458]	SRF
ENSMUSG00000039001	7780	12014	Rps21	2	180257377	180258445	+	810	protein_coding	ribosomal protein S21 [Source:MGI Symbol;Acc:MGI:1913731]	-
ENSMUSG00000037503	7992	11799	Fam168b	1	34813219	34843065	-	5219	protein_coding	family with sequence similarity 168, member B [Source:MGI Symbol;Acc:MGI:2448487]	-
ENSMUSG00000027479	7774	12004	Mapre1	2	153741274	153773310	+	7811	protein_coding	microtubule-associated protein, RP/EB family, member 1 [Source:MGI Symbol;Acc:MGI:891995]	-
ENSMUSG00000037119	7876	11902	Fam91a1	15	58415468	58457740	+	6627	protein_coding	family with sequence similarity 91, member A1 [Source:MGI Symbol;Acc:MGI:1277178]	-
ENSMUSG00000038650	7316	12457	Rnh1	7	141160326	141172857	-	2594	protein_coding	ribonuclease/angiogenin inhibitor 1 [Source:MGI Symbol;Acc:MGI:1195456]	-
ENSMUSG00000035673	8456	11309	Sbno2	10	80056992	80105571	-	10715	protein_coding	strawberry notch 2 [Source:MGI Symbol;Acc:MGI:2448490]	-
ENSMUSG00000020640	7889	11868	Itsn2	12	4592638	4713962	+	13579	protein_coding	intersectin 2 [Source:MGI Symbol;Acc:MGI:1338049]	-
ENSMUSG00000021423	7999	11741	Ly86	13	37345208	37419036	+	3632	protein_coding	lymphocyte antigen 86 [Source:MGI Symbol;Acc:MGI:1321404]	-
ENSMUSG00000027363	8069	11652	Usp8	2	126707328	126759297	+	4193	protein_coding	ubiquitin specific peptidase 8 [Source:MGI Symbol;Acc:MGI:1934029]	-
ENSMUSG00000037706	8173	11531	Cd81	7	143052739	143067934	+	2879	protein_coding	CD81 antigen [Source:MGI Symbol;Acc:MGI:1096398]	-
ENSMUSG00000024085	8095	11576	Man2a1	17	64600736	64755110	+	7223	protein_coding	mannosidase 2, alpha 1 [Source:MGI Symbol;Acc:MGI:104669]	-
ENSMUSG00000038965	7585	12060	Ube2l3	16	17152013	17202649	-	5841	protein_coding	ubiquitin-conjugating enzyme E2L 3 [Source:MGI Symbol;Acc:MGI:109240]	-
ENSMUSG00000062127	7868	11768	Cttnbp2nl	3	105001915	105053146	-	8138	protein_coding	CTTNBP2 N-terminal like [Source:MGI Symbol;Acc:MGI:1933137]	-
ENSMUSG00000090862	8289	11345	Rps13	7	116331505	116334195	-	2691	protein_coding	ribosomal protein S13 [Source:MGI Symbol;Acc:MGI:1915302]	-
ENSMUSG00000031278	7397	12235	Acsl4	X	142317993	142390535	-	5405	protein_coding	acyl-CoA synthetase long-chain family member 4 [Source:MGI Symbol;Acc:MGI:1354713]	-
ENSMUSG00000029119	7589	12009	Man2b2	5	36806921	36830653	-	3528	protein_coding	mannosidase 2, alpha B2 [Source:MGI Symbol;Acc:MGI:1195262]	-
ENSMUSG00000068328	7820	11765	Aup1	6	83054521	83057808	+	3276	protein_coding	ancient ubiquitous protein 1 [Source:MGI Symbol;Acc:MGI:107789]	-
ENSMUSG00000018501	8192	11363	Ncor1	11	62316426	62458541	-	12811	protein_coding	nuclear receptor co-repressor 1 [Source:MGI Symbol;Acc:MGI:1349717]	MYB
ENSMUSG00000031311	7715	11819	Nono	X	101429318	101448591	+	4375	protein_coding	non-POU-domain-containing, octamer binding protein [Source:MGI Symbol;Acc:MGI:1855692]	-
ENSMUSG00000065954	7936	11567	Tacc1	8	25154552	25256588	-	11920	protein_coding	transforming, acidic coiled-coil containing protein 1 [Source:MGI Symbol;Acc:MGI:2443510]	-
ENSMUSG00000015846	8198	11296	Rxra	2	27676440	27762957	+	5462	protein_coding	retinoid X receptor alpha [Source:MGI Symbol;Acc:MGI:98214]	RXR-like
ENSMUSG00000016283	7524	11966	H2-M2	17	37480851	37483552	-	1551	protein_coding	histocompatibility 2, M region locus 2 [Source:MGI Symbol;Acc:MGI:95914]	-
ENSMUSG00000036371	8055	11413	Serbp1	6	67238176	67297736	+	20117	protein_coding	serpine1 mRNA binding protein 1 [Source:MGI Symbol;Acc:MGI:1914120]	-
ENSMUSG00000054693	7921	11513	Adam10	9	70678997	70780229	+	4913	protein_coding	a disintegrin and metallopeptidase domain 10 [Source:MGI Symbol;Acc:MGI:109548]	-
ENSMUSG00000062270	7591	11843	Morf4l1	9	90091665	90114774	-	9754	protein_coding	mortality factor 4 like 1 [Source:MGI Symbol;Acc:MGI:1096551]	-
ENSMUSG00000032802	8110	11309	Srxn1	2	152105516	152111376	+	2820	protein_coding	sulfiredoxin 1 homolog (S. cerevisiae) [Source:MGI Symbol;Acc:MGI:104971]	-
ENSMUSG00000030748	8198	11213	Il4ra	7	125552120	125579474	+	6002	protein_coding	interleukin 4 receptor, alpha [Source:MGI Symbol;Acc:MGI:105367]	-
ENSMUSG00000026317	7565	11838	Cln8	8	14881335	14901720	+	7606	protein_coding	ceroid-lipofuscinosis, neuronal 8 [Source:MGI Symbol;Acc:MGI:1349447]	-
ENSMUSG00000034330	7902	11481	Plcg2	8	117498291	117635142	+	4298	protein_coding	phospholipase C, gamma 2 [Source:MGI Symbol;Acc:MGI:97616]	-
ENSMUSG00000022451	7909	11470	Twf1	15	94577951	94589889	-	3054	protein_coding	twinfilin actin binding protein 1 [Source:MGI Symbol;Acc:MGI:1100520]	-
ENSMUSG00000024104	7876	11496	Washc2	6	116208038	116262686	+	7551	protein_coding	WASH complex subunit 2` [Source:MGI Symbol;Acc:MGI:106463]	-
ENSMUSG00000033487	7768	11583	Fndc3a	14	72537946	72710003	-	9944	protein_coding	fibronectin type III domain containing 3A [Source:MGI Symbol;Acc:MGI:1196463]	-
ENSMUSG00000015143	7502	11844	Actn1	12	80167547	80260371	-	5533	protein_coding	actinin, alpha 1 [Source:MGI Symbol;Acc:MGI:2137706]	-
ENSMUSG00000060147	7994	11315	Serpinb6a	13	33917918	34002794	-	5409	protein_coding	serine (or cysteine) peptidase inhibitor, clade B, member 6a [Source:MGI Symbol;Acc:MGI:103123]	-
ENSMUSG00000058835	7731	11512	Abi1	2	22940073	23040241	-	4032	protein_coding	abl-interactor 1 [Source:MGI Symbol;Acc:MGI:104913]	-
ENSMUSG00000022477	7512	11724	Aco2	15	81872309	81915133	+	4302	protein_coding	aconitase 2, mitochondrial [Source:MGI Symbol;Acc:MGI:87880]	-
ENSMUSG00000038034	7929	11301	Igsf8	1	172261641	172319841	+	5217	protein_coding	immunoglobulin superfamily, member 8 [Source:MGI Symbol;Acc:MGI:2154090]	-
ENSMUSG00000066150	7412	11814	Slc31a1	4	62360727	62391769	+	4280	protein_coding	solute carrier family 31, member 1 [Source:MGI Symbol;Acc:MGI:1333843]	-
novel.47	7479	11745	-	11	86811751	86816395	-	4645	-	- && sp|P03359|POL_WMSV Gag-Pol polyprotein OS=Woolly monkey sarcoma virus OX=11970 GN=pol PE=3 SV=2 && -	-
ENSMUSG00000026667	7640	11563	Uhmk1	1	170193420	170215397	-	8101	protein_coding	U2AF homology motif (UHM) kinase 1 [Source:MGI Symbol;Acc:MGI:1341908]	-
ENSMUSG00000004040	7977	11217	Stat3	11	100885098	100939540	-	9527	protein_coding	signal transducer and activator of transcription 3 [Source:MGI Symbol;Acc:MGI:103038]	STAT
ENSMUSG00000021709	7888	11295	Erbin	13	103818787	103920514	-	7939	protein_coding	Erbb2 interacting protein [Source:MGI Symbol;Acc:MGI:1890169]	-
ENSMUSG00000024853	7926	11210	Sf3b2	19	5273923	5295455	-	3231	protein_coding	splicing factor 3b, subunit 2 [Source:MGI Symbol;Acc:MGI:2441856]	-
ENSMUSG00000028673	7626	11492	Fuca1	4	135920735	135940311	+	3276	protein_coding	fucosidase, alpha-L- 1, tissue [Source:MGI Symbol;Acc:MGI:95593]	-
ENSMUSG00000004626	7729	11376	Stxbp2	8	3630955	3643644	+	4159	protein_coding	syntaxin binding protein 2 [Source:MGI Symbol;Acc:MGI:107370]	-
ENSMUSG00000040152	7505	11587	Thbs1	2	118111876	118127133	+	6073	protein_coding	thrombospondin 1 [Source:MGI Symbol;Acc:MGI:98737]	-
ENSMUSG00000027900	7606	11477	Dram2	3	106547798	106575890	+	3758	protein_coding	DNA-damage regulated autophagy modulator 2 [Source:MGI Symbol;Acc:MGI:1914421]	-
ENSMUSG00000024130	7597	11476	Abca3	17	24351950	24410201	+	8797	protein_coding	ATP-binding cassette, sub-family A (ABC1), member 3 [Source:MGI Symbol;Acc:MGI:1351617]	-
ENSMUSG00000063406	7282	11781	Tmed5	5	108106366	108132620	-	7688	protein_coding	transmembrane p24 trafficking protein 5 [Source:MGI Symbol;Acc:MGI:1921586]	-
ENSMUSG00000005873	7340	11660	Reep5	18	34344889	34373415	-	2894	protein_coding	receptor accessory protein 5 [Source:MGI Symbol;Acc:MGI:1270152]	-
ENSMUSG00000005514	8032	10967	Por	5	135670033	135735326	+	4021	protein_coding	P450 (cytochrome) oxidoreductase [Source:MGI Symbol;Acc:MGI:97744]	-
ENSMUSG00000021127	8088	10902	Zfp36l1	12	80107754	80113013	-	2990	protein_coding	zinc finger protein 36, C3H type-like 1 [Source:MGI Symbol;Acc:MGI:107946]	-
ENSMUSG00000037405	7272	11713	Icam1	9	21015985	21028817	+	4360	protein_coding	intercellular adhesion molecule 1 [Source:MGI Symbol;Acc:MGI:96392]	-
ENSMUSG00000053510	7400	11574	Nrd1	4	109000655	109061777	+	7140	protein_coding	nardilysin, N-arginine dibasic convertase, NRD convertase 1 [Source:MGI Symbol;Acc:MGI:1201386]	-
ENSMUSG00000075415	7811	11140	Fnbp1	2	31026206	31142008	-	10030	protein_coding	formin binding protein 1 [Source:MGI Symbol;Acc:MGI:109606]	-
ENSMUSG00000008730	7720	11210	Hipk1	3	103739815	103791563	-	10914	protein_coding	homeodomain interacting protein kinase 1 [Source:MGI Symbol;Acc:MGI:1314873]	-
ENSMUSG00000032383	7463	11370	Ppib	9	66060222	66066623	+	3305	protein_coding	peptidylprolyl isomerase B [Source:MGI Symbol;Acc:MGI:97750]	-
ENSMUSG00000038633	7081	11745	Degs1	1	182275772	182282804	-	2591	protein_coding	delta(4)-desaturase, sphingolipid 1 [Source:MGI Symbol;Acc:MGI:1097711]	-
ENSMUSG00000016496	7308	11457	Cd274	19	29367455	29388095	+	3622	protein_coding	CD274 antigen [Source:MGI Symbol;Acc:MGI:1926446]	-
ENSMUSG00000022973	7558	11188	Synj1	16	90936092	91011308	-	8085	protein_coding	synaptojanin 1 [Source:MGI Symbol;Acc:MGI:1354961]	-
ENSMUSG00000071650	7438	11292	Ganab	19	8898090	8916663	+	3862	protein_coding	alpha glucosidase 2 alpha neutral subunit [Source:MGI Symbol;Acc:MGI:1097667]	-
ENSMUSG00000029767	7212	11504	Calu	6	29348069	29377110	+	4663	protein_coding	calumenin [Source:MGI Symbol;Acc:MGI:1097158]	-
ENSMUSG00000000711	7634	11082	Rab5b	10	128677175	128696264	-	4201	protein_coding	RAB5B, member RAS oncogene family [Source:MGI Symbol;Acc:MGI:105938]	-
ENSMUSG00000018398	7750	10965	Sep-08	11	53519257	53549565	+	6087	protein_coding	septin 8 [Source:MGI Symbol;Acc:MGI:894310]	-
ENSMUSG00000017774	7579	11131	Myo1c	11	75650504	75673910	+	6585	protein_coding	myosin IC [Source:MGI Symbol;Acc:MGI:106612]	-
ENSMUSG00000019998	7170	11532	Stx7	10	24149302	24190222	+	4473	protein_coding	syntaxin 7 [Source:MGI Symbol;Acc:MGI:1858210]	-
ENSMUSG00000054452	7427	11265	Aes	10	81559488	81566362	+	3334	protein_coding	amino-terminal enhancer of split [Source:MGI Symbol;Acc:MGI:95806]	-
ENSMUSG00000007564	7485	11203	Ppp2r1a	17	20945311	20965916	+	3411	protein_coding	protein phosphatase 2, regulatory subunit A, alpha [Source:MGI Symbol;Acc:MGI:1926334]	-
ENSMUSG00000046223	6888	11751	Plaur	7	24462484	24475968	+	2617	protein_coding	plasminogen activator, urokinase receptor [Source:MGI Symbol;Acc:MGI:97612]	-
ENSMUSG00000029364	6984	11629	Wsb2	5	117357304	117378601	+	5857	protein_coding	WD repeat and SOCS box-containing 2 [Source:MGI Symbol;Acc:MGI:2144041]	-
ENSMUSG00000011884	7449	11137	Gltp	5	114669398	114690984	-	1762	protein_coding	glycolipid transfer protein [Source:MGI Symbol;Acc:MGI:1929253]	-
ENSMUSG00000013160	7042	11543	Atp6v0d1	8	105524465	105566047	-	1793	protein_coding	ATPase, H+ transporting, lysosomal V0 subunit D1 [Source:MGI Symbol;Acc:MGI:1201778]	-
ENSMUSG00000005683	7262	11321	Cs	10	128337734	128362479	+	5779	protein_coding	citrate synthase [Source:MGI Symbol;Acc:MGI:88529]	-
ENSMUSG00000035242	7268	11306	Oaz1	10	80826656	80829290	+	2558	protein_coding	ornithine decarboxylase antizyme 1 [Source:MGI Symbol;Acc:MGI:109433]	-
ENSMUSG00000020917	7447	11088	Acly	11	100476353	100528000	-	5279	protein_coding	ATP citrate lyase [Source:MGI Symbol;Acc:MGI:103251]	-
ENSMUSG00000002944	6016	12507	Cd36	5	17781690	17888801	-	3590	protein_coding	CD36 molecule [Source:MGI Symbol;Acc:MGI:107899]	-
ENSMUSG00000024811	7361	11149	Tnks2	19	36834232	36893477	+	10406	protein_coding	tankyrase, TRF1-interacting ankyrin-related ADP-ribose polymerase 2 [Source:MGI Symbol;Acc:MGI:1921743]	-
ENSMUSG00000030921	7481	11026	Trim30a	7	104409025	104465193	-	4111	protein_coding	tripartite motif-containing 30A [Source:MGI Symbol;Acc:MGI:98178]	-
ENSMUSG00000032479	7248	11244	Map4	9	109931460	110083955	+	15143	protein_coding	microtubule-associated protein 4 [Source:MGI Symbol;Acc:MGI:97178]	-
ENSMUSG00000028822	7233	11241	Tmem50a	4	134897849	134915024	-	1270	protein_coding	transmembrane protein 50A [Source:MGI Symbol;Acc:MGI:1919067]	-
ENSMUSG00000021427	7321	11151	Ssr1	13	37966605	37994217	-	10431	protein_coding	signal sequence receptor, alpha [Source:MGI Symbol;Acc:MGI:105082]	-
ENSMUSG00000023004	6977	11488	Tuba1b	15	98931425	98934565	-	1875	protein_coding	tubulin, alpha 1B [Source:MGI Symbol;Acc:MGI:107804]	-
ENSMUSG00000030557	7413	11042	Mef2a	7	67231163	67372858	-	14681	protein_coding	myocyte enhancer factor 2A [Source:MGI Symbol;Acc:MGI:99532]	SRF
ENSMUSG00000057738	7454	10999	Sptan1	2	29965560	30031451	+	13362	protein_coding	spectrin alpha, non-erythrocytic 1 [Source:MGI Symbol;Acc:MGI:98386]	-
ENSMUSG00000027351	7012	11439	Spred1	2	117121374	117182279	+	6784	protein_coding	sprouty protein with EVH-1 domain 1, related sequence [Source:MGI Symbol;Acc:MGI:2150016]	-
ENSMUSG00000030057	6990	11456	Cnbp	6	87842615	87851106	-	3036	protein_coding	cellular nucleic acid binding protein [Source:MGI Symbol;Acc:MGI:88431]	-
ENSMUSG00000061306	7405	11004	Slc38a10	11	120103960	120151346	-	6421	protein_coding	solute carrier family 38, member 10 [Source:MGI Symbol;Acc:MGI:1919305]	-
ENSMUSG00000021701	6841	11564	Plk2	13	110395046	110400844	+	4491	protein_coding	polo like kinase 2 [Source:MGI Symbol;Acc:MGI:1099790]	-
ENSMUSG00000056529	7074	11322	Ptafr	4	132564067	132582683	+	3637	protein_coding	platelet-activating factor receptor [Source:MGI Symbol;Acc:MGI:106066]	-
ENSMUSG00000017776	7501	10885	Crk	11	75679259	75706908	+	4730	protein_coding	v-crk avian sarcoma virus CT10 oncogene homolog [Source:MGI Symbol;Acc:MGI:88508]	-
ENSMUSG00000026970	7142	11195	Rbms1	2	60750193	60963192	-	5473	protein_coding	RNA binding motif, single stranded interacting protein 1 [Source:MGI Symbol;Acc:MGI:1861774]	-
ENSMUSG00000064210	7499	10828	Ano6	15	95790843	95974751	+	12269	protein_coding	anoctamin 6 [Source:MGI Symbol;Acc:MGI:2145890]	-
ENSMUSG00000039936	7540	10780	Pik3cd	4	149649168	149702571	-	6259	protein_coding	phosphatidylinositol-4,5-bisphosphate 3-kinase catalytic subunit delta [Source:MGI Symbol;Acc:MGI:1098211]	-
ENSMUSG00000029098	7380	10938	Acox3	5	35583040	35615352	+	11521	protein_coding	acyl-Coenzyme A oxidase 3, pristanoyl [Source:MGI Symbol;Acc:MGI:1933156]	-
ENSMUSG00000040479	7087	11223	Dgkz	2	91932824	91975864	-	6270	protein_coding	diacylglycerol kinase zeta [Source:MGI Symbol;Acc:MGI:1278339]	-
ENSMUSG00000029106	7393	10908	Add1	5	34573664	34632308	+	8561	protein_coding	adducin 1 (alpha) [Source:MGI Symbol;Acc:MGI:87918]	-
ENSMUSG00000031875	7474	10823	Cmtm3	8	104339410	104347672	+	2986	protein_coding	CKLF-like MARVEL transmembrane domain containing 3 [Source:MGI Symbol;Acc:MGI:2447162]	-
ENSMUSG00000030654	7165	11120	Arl6ip1	7	118118891	118129662	-	2482	protein_coding	ADP-ribosylation factor-like 6 interacting protein 1 [Source:MGI Symbol;Acc:MGI:1858943]	-
ENSMUSG00000063077	7506	10774	Kif1b	4	149176319	149307693	-	17608	protein_coding	kinesin family member 1B [Source:MGI Symbol;Acc:MGI:108426]	-
ENSMUSG00000035212	7589	10689	Leprot	4	101647718	101659364	+	1898	protein_coding	leptin receptor overlapping transcript [Source:MGI Symbol;Acc:MGI:2687005]	-
ENSMUSG00000013787	7676	10588	Ehmt2	17	34898469	34914052	+	5489	protein_coding	euchromatic histone lysine N-methyltransferase 2 [Source:MGI Symbol;Acc:MGI:2148922]	-
ENSMUSG00000029405	7353	10902	G3bp2	5	92052146	92083719	-	8659	protein_coding	GTPase activating protein (SH3 domain) binding protein 2 [Source:MGI Symbol;Acc:MGI:2442040]	-
ENSMUSG00000032637	7594	10659	Atxn2l	7	126491708	126503437	-	4782	protein_coding	ataxin 2-like [Source:MGI Symbol;Acc:MGI:2446242]	-
ENSMUSG00000022698	7156	11087	Naa50	16	44139830	44163366	+	4648	protein_coding	N(alpha)-acetyltransferase 50, NatE catalytic subunit [Source:MGI Symbol;Acc:MGI:1919367]	-
ENSMUSG00000038324	7105	11128	Trpc4ap	2	155634271	155692384	-	8753	protein_coding	transient receptor potential cation channel, subfamily C, member 4 associated protein [Source:MGI Symbol;Acc:MGI:1930751]	-
ENSMUSG00000022952	7438	10795	Runx1	16	92601466	92826149	-	12025	protein_coding	runt related transcription factor 1 [Source:MGI Symbol;Acc:MGI:99852]	Runt
ENSMUSG00000029390	7132	11096	Tmed2	5	124540695	124550506	+	2527	protein_coding	transmembrane p24 trafficking protein 2 [Source:MGI Symbol;Acc:MGI:1929269]	-
ENSMUSG00000019916	7106	11084	P4ha1	10	59323296	59373304	+	4114	protein_coding	procollagen-proline, 2-oxoglutarate 4-dioxygenase (proline 4-hydroxylase), alpha 1 polypeptide [Source:MGI Symbol;Acc:MGI:97463]	-
ENSMUSG00000026615	7303	10875	Eprs	1	185363044	185428360	+	18102	protein_coding	glutamyl-prolyl-tRNA synthetase [Source:MGI Symbol;Acc:MGI:97838]	-
ENSMUSG00000020611	7238	10913	Gna13	11	109362831	109401369	+	6421	protein_coding	guanine nucleotide binding protein, alpha 13 [Source:MGI Symbol;Acc:MGI:95768]	-
ENSMUSG00000029919	7482	10628	Hpgds	6	65117293	65144908	-	6425	protein_coding	hematopoietic prostaglandin D synthase [Source:MGI Symbol;Acc:MGI:1859384]	-
ENSMUSG00000022051	7134	10973	Bnip3l	14	66985239	67008877	-	3859	protein_coding	BCL2/adenovirus E1B interacting protein 3-like [Source:MGI Symbol;Acc:MGI:1332659]	-
ENSMUSG00000032116	7161	10936	Stt3a	9	36729344	36767679	-	8948	protein_coding	STT3, subunit of the oligosaccharyltransferase complex, homolog A (S. cerevisiae) [Source:MGI Symbol;Acc:MGI:105124]	-
ENSMUSG00000041164	7078	11016	Zmiz2	11	6389074	6406158	+	4655	protein_coding	zinc finger, MIZ-type containing 2 [Source:MGI Symbol;Acc:MGI:106374]	zf-MIZ
ENSMUSG00000009907	7248	10842	Vps4b	1	106764071	106796728	-	8905	protein_coding	vacuolar protein sorting 4B [Source:MGI Symbol;Acc:MGI:1100499]	-
ENSMUSG00000028657	7142	10943	Ppt1	4	122836242	122859175	+	3674	protein_coding	palmitoyl-protein thioesterase 1 [Source:MGI Symbol;Acc:MGI:1298204]	-
ENSMUSG00000024286	6932	11133	Ccny	18	9314044	9450150	-	4017	protein_coding	cyclin Y [Source:MGI Symbol;Acc:MGI:1915224]	-
ENSMUSG00000023030	7196	10854	Slc11a2	15	100387898	100425072	-	6354	protein_coding	solute carrier family 11 (proton-coupled divalent metal ion transporters), member 2 [Source:MGI Symbol;Acc:MGI:1345279]	-
ENSMUSG00000029313	7467	10577	Aff1	5	103692374	103855322	+	9458	protein_coding	AF4/FMR2 family, member 1 [Source:MGI Symbol;Acc:MGI:1100819]	AF-4
ENSMUSG00000026469	7187	10836	Xpr1	1	155275701	155417415	-	17880	protein_coding	xenotropic and polytropic retrovirus receptor 1 [Source:MGI Symbol;Acc:MGI:97932]	-
ENSMUSG00000027012	6989	11023	Dync1i2	2	71211706	71263303	+	8280	protein_coding	dynein cytoplasmic 1 intermediate chain 2 [Source:MGI Symbol;Acc:MGI:107750]	-
ENSMUSG00000001270	6389	11623	Ckb	12	111669361	111672338	-	2895	protein_coding	creatine kinase, brain [Source:MGI Symbol;Acc:MGI:88407]	-
ENSMUSG00000024474	7090	10922	Ik	18	36744656	36757639	+	1996	protein_coding	IK cytokine [Source:MGI Symbol;Acc:MGI:1345142]	-
ENSMUSG00000022175	7455	10556	Lrp10	14	54464137	54471497	+	4463	protein_coding	low-density lipoprotein receptor-related protein 10 [Source:MGI Symbol;Acc:MGI:1929480]	-
ENSMUSG00000025369	7624	10369	Smarcc2	10	128459248	128490482	+	5552	protein_coding	SWI/SNF related, matrix associated, actin dependent regulator of chromatin, subfamily c, member 2 [Source:MGI Symbol;Acc:MGI:1915344]	MYB
ENSMUSG00000020432	7099	10887	Tcn2	11	3917192	3932159	-	2178	protein_coding	transcobalamin 2 [Source:MGI Symbol;Acc:MGI:98534]	-
ENSMUSG00000052310	7292	10692	Slc39a1	3	90248172	90253612	+	2364	protein_coding	solute carrier family 39 (zinc transporter), member 1 [Source:MGI Symbol;Acc:MGI:1353474]	-
ENSMUSG00000022912	7212	10750	Pros1	16	62854307	62929346	+	4088	protein_coding	protein S (alpha) [Source:MGI Symbol;Acc:MGI:1095733]	-
ENSMUSG00000053436	7154	10803	Mapk14	17	28691329	28748406	+	4376	protein_coding	mitogen-activated protein kinase 14 [Source:MGI Symbol;Acc:MGI:1346865]	-
ENSMUSG00000058793	7378	10576	Cds2	2	132263148	132312050	+	9125	protein_coding	CDP-diacylglycerol synthase (phosphatidate cytidylyltransferase) 2 [Source:MGI Symbol;Acc:MGI:1332236]	-
ENSMUSG00000031652	7084	10866	N4bp1	8	86808160	86885258	-	12189	protein_coding	NEDD4 binding protein 1 [Source:MGI Symbol;Acc:MGI:2136825]	-
ENSMUSG00000036565	7540	10391	Ttyh3	5	140620578	140649031	-	5684	protein_coding	tweety family member 3 [Source:MGI Symbol;Acc:MGI:1925589]	-
ENSMUSG00000028936	7417	10507	Rpl22	4	152325742	152334071	+	2911	protein_coding	ribosomal protein L22 [Source:MGI Symbol;Acc:MGI:99262]	-
ENSMUSG00000018171	7372	10512	Vmp1	11	86583865	86683836	-	3862	protein_coding	vacuole membrane protein 1 [Source:MGI Symbol;Acc:MGI:1923159]	-
ENSMUSG00000023186	6898	10974	Vwa5a	9	38718268	38743337	+	4899	protein_coding	von Willebrand factor A domain containing 5A [Source:MGI Symbol;Acc:MGI:1915026]	-
ENSMUSG00000015745	7600	10268	Plekho1	3	95988429	95996001	-	2172	protein_coding	pleckstrin homology domain containing, family O member 1 [Source:MGI Symbol;Acc:MGI:1914470]	-
ENSMUSG00000063193	6706	11150	Cd300lb	11	114922781	114934386	-	2917	protein_coding	CD300 molecule like family member B [Source:MGI Symbol;Acc:MGI:2685099]	-
ENSMUSG00000024397	7866	9931	Aif1	17	35170991	35176068	-	1532	protein_coding	allograft inflammatory factor 1 [Source:MGI Symbol;Acc:MGI:1343098]	-
ENSMUSG00000054766	6986	10787	Set	2	30057378	30072577	+	4070	protein_coding	SET nuclear oncogene [Source:MGI Symbol;Acc:MGI:1860267]	-
ENSMUSG00000032737	7192	10580	Inppl1	7	101822632	101838229	-	6399	protein_coding	inositol polyphosphate phosphatase-like 1 [Source:MGI Symbol;Acc:MGI:1333787]	-
ENSMUSG00000027199	6961	10792	Gatm	2	122594467	122611303	-	3001	protein_coding	glycine amidinotransferase (L-arginine:glycine amidinotransferase) [Source:MGI Symbol;Acc:MGI:1914342]	-
ENSMUSG00000027502	6894	10828	Rtf2	2	172440556	172469908	+	2644	protein_coding	replication termination factor 2 [Source:MGI Symbol;Acc:MGI:1913654]	-
ENSMUSG00000025162	7079	10630	Csnk1d	11	120961749	120991330	-	5022	protein_coding	casein kinase 1, delta [Source:MGI Symbol;Acc:MGI:1355272]	-
ENSMUSG00000019920	6831	10872	Lims1	10	58323466	58424691	+	4891	protein_coding	LIM and senescent cell antigen-like domains 1 [Source:MGI Symbol;Acc:MGI:1195263]	-
ENSMUSG00000001211	7536	10147	Agpat3	10	78269178	78352489	-	7790	protein_coding	1-acylglycerol-3-phosphate O-acyltransferase 3 [Source:MGI Symbol;Acc:MGI:1336186]	-
ENSMUSG00000060090	7007	10628	Rp2	X	20364481	20405653	+	5141	protein_coding	retinitis pigmentosa 2 homolog [Source:MGI Symbol;Acc:MGI:1277953]	-
ENSMUSG00000028793	6987	10614	Rnf19b	4	129058271	129085886	+	2872	protein_coding	ring finger protein 19B [Source:MGI Symbol;Acc:MGI:1922484]	-
ENSMUSG00000003458	6756	10805	Ncstn	1	172066013	172082795	-	3975	protein_coding	nicastrin [Source:MGI Symbol;Acc:MGI:1891700]	-
ENSMUSG00000046836	6941	10613	Brox	1	183276352	183297269	-	5010	protein_coding	BRO1 domain and CAAX motif containing [Source:MGI Symbol;Acc:MGI:1918928]	-
ENSMUSG00000024759	7220	10326	Atl3	19	7494040	7538608	+	6698	protein_coding	atlastin GTPase 3 [Source:MGI Symbol;Acc:MGI:1924270]	-
ENSMUSG00000021577	7046	10472	Sdha	13	74322254	74350280	-	4126	protein_coding	succinate dehydrogenase complex, subunit A, flavoprotein (Fp) [Source:MGI Symbol;Acc:MGI:1914195]	-
ENSMUSG00000009291	6738	10776	Pttg1ip	10	77581720	77598732	+	3877	protein_coding	pituitary tumor-transforming 1 interacting protein [Source:MGI Symbol;Acc:MGI:2652132]	-
ENSMUSG00000028497	7070	10429	Hacd4	4	88396144	88438928	-	6756	protein_coding	3-hydroxyacyl-CoA dehydratase 4 [Source:MGI Symbol;Acc:MGI:1914025]	-
ENSMUSG00000015947	7080	10415	Fcgr1	3	96282909	96293969	-	2589	protein_coding	Fc receptor, IgG, high affinity I [Source:MGI Symbol;Acc:MGI:95498]	-
ENSMUSG00000020936	7006	10486	Nmt1	11	103028190	103068912	+	5017	protein_coding	N-myristoyltransferase 1 [Source:MGI Symbol;Acc:MGI:102579]	-
ENSMUSG00000030681	7248	10225	Mvp	7	126986860	127014621	-	7627	protein_coding	major vault protein [Source:MGI Symbol;Acc:MGI:1925638]	-
ENSMUSG00000066151	7095	10369	Fkbp15	4	62300342	62360548	-	7515	protein_coding	FK506 binding protein 15 [Source:MGI Symbol;Acc:MGI:2444782]	-
ENSMUSG00000050565	6954	10508	Tor1aip2	1	156035403	156068861	+	9218	protein_coding	torsin A interacting protein 2 [Source:MGI Symbol;Acc:MGI:3582695]	-
ENSMUSG00000002981	6836	10615	Clptm1	7	19631571	19665033	-	6210	protein_coding	cleft lip and palate associated transmembrane protein 1 [Source:MGI Symbol;Acc:MGI:1927155]	-
ENSMUSG00000030662	6670	10780	Ipo5	14	120911224	120947999	+	6001	protein_coding	importin 5 [Source:MGI Symbol;Acc:MGI:1917822]	-
ENSMUSG00000000134	7094	10350	Tfe3	X	7762560	7775202	+	9261	protein_coding	transcription factor E3 [Source:MGI Symbol;Acc:MGI:98511]	bHLH
ENSMUSG00000001441	7092	10346	Npepps	11	97205842	97280638	-	7206	protein_coding	aminopeptidase puromycin sensitive [Source:MGI Symbol;Acc:MGI:1101358]	-
ENSMUSG00000040731	7159	10236	Eif4h	5	134619721	134639490	-	5551	protein_coding	eukaryotic translation initiation factor 4H [Source:MGI Symbol;Acc:MGI:1341822]	-
ENSMUSG00000003283	6898	10481	Hck	2	153108468	153151441	+	2092	protein_coding	hemopoietic cell kinase [Source:MGI Symbol;Acc:MGI:96052]	-
ENSMUSG00000069792	6865	10496	Wfdc17	11	83703991	83706268	+	533	protein_coding	WAP four-disulfide core domain 17 [Source:MGI Symbol;Acc:MGI:3649773]	-
ENSMUSG00000040699	7277	10069	Limd2	11	106156256	106160860	-	3707	protein_coding	LIM domain containing 2 [Source:MGI Symbol;Acc:MGI:1915053]	-
ENSMUSG00000049470	7180	10155	Aff4	11	53350833	53421830	+	13450	protein_coding	AF4/FMR2 family, member 4 [Source:MGI Symbol;Acc:MGI:2136171]	AF-4
ENSMUSG00000102869	7096	10224	2900097C17Rik	2	156388065	156392979	-	4915	lincRNA	RIKEN cDNA 2900097C17 gene [Source:MGI Symbol;Acc:MGI:1914767]	-
ENSMUSG00000038371	7188	10123	Sbf2	7	110308013	110614922	-	14783	protein_coding	SET binding factor 2 [Source:MGI Symbol;Acc:MGI:1921831]	-
ENSMUSG00000041390	6919	10378	Mdfic	6	15720661	15802169	+	7427	protein_coding	MyoD family inhibitor domain containing [Source:MGI Symbol;Acc:MGI:104611]	-
ENSMUSG00000040225	7392	9900	Prrc2c	1	162670725	162740556	-	16092	protein_coding	proline-rich coiled-coil 2C [Source:MGI Symbol;Acc:MGI:1913754]	-
ENSMUSG00000002107	6855	10424	Celf2	2	6539694	7509563	-	25884	protein_coding	CUGBP, Elav-like family member 2 [Source:MGI Symbol;Acc:MGI:1338822]	-
ENSMUSG00000020865	7243	10021	Abcc3	11	94343295	94392997	-	5698	protein_coding	ATP-binding cassette, sub-family C (CFTR/MRP), member 3 [Source:MGI Symbol;Acc:MGI:1923658]	-
ENSMUSG00000038175	7373	9879	Mylip	13	45389742	45412022	+	3233	protein_coding	myosin regulatory light chain interacting protein [Source:MGI Symbol;Acc:MGI:2388271]	-
ENSMUSG00000052384	6792	10442	Nrros	16	32142785	32165594	-	4177	protein_coding	negative regulator of reactive oxygen species [Source:MGI Symbol;Acc:MGI:2445095]	-
ENSMUSG00000020100	6818	10407	Slc29a3	10	60712072	60752794	-	5834	protein_coding	solute carrier family 29 (nucleoside transporters), member 3 [Source:MGI Symbol;Acc:MGI:1918529]	-
ENSMUSG00000034602	7231	9990	Mon2	10	122992060	123076505	-	14041	protein_coding	MON2 homolog, regulator of endosome to Golgi trafficking [Source:MGI Symbol;Acc:MGI:1914324]	-
ENSMUSG00000025804	6669	10552	Ccr1	9	123962124	123968692	-	2833	protein_coding	chemokine (C-C motif) receptor 1 [Source:MGI Symbol;Acc:MGI:104618]	-
ENSMUSG00000020573	7043	10169	Pik3cg	12	32173473	32208659	-	8426	protein_coding	phosphatidylinositol-4,5-bisphosphate 3-kinase catalytic subunit gamma [Source:MGI Symbol;Acc:MGI:1353576]	-
ENSMUSG00000031309	6928	10266	Rps6ka3	X	159210307	159368244	+	8322	protein_coding	ribosomal protein S6 kinase polypeptide 3 [Source:MGI Symbol;Acc:MGI:104557]	-
ENSMUSG00000025225	6878	10300	Nfkb2	19	46304737	46312090	+	3289	protein_coding	nuclear factor of kappa light polypeptide gene enhancer in B cells 2, p49/p100 [Source:MGI Symbol;Acc:MGI:1099800]	RHD
ENSMUSG00000037487	7165	10012	Ubr5	15	37967328	38078854	-	15388	protein_coding	ubiquitin protein ligase E3 component n-recognin 5 [Source:MGI Symbol;Acc:MGI:1918040]	-
ENSMUSG00000024695	6950	10225	Zfp91	19	12763660	12796126	-	10046	protein_coding	zinc finger protein 91 [Source:MGI Symbol;Acc:MGI:104854]	zf-C2H2
ENSMUSG00000016664	7030	10134	Pacsin2	15	83375607	83464606	-	4908	protein_coding	protein kinase C and casein kinase substrate in neurons 2 [Source:MGI Symbol;Acc:MGI:1345153]	-
ENSMUSG00000031422	6950	10199	Morf4l2	X	136732942	136743690	-	3135	protein_coding	mortality factor 4 like 2 [Source:MGI Symbol;Acc:MGI:1927167]	-
ENSMUSG00000025228	6876	10271	Actr1a	19	46376814	46395735	-	2742	protein_coding	ARP1 actin-related protein 1A, centractin alpha [Source:MGI Symbol;Acc:MGI:1858964]	-
ENSMUSG00000036333	7054	10047	Kidins220	12	24974925	25063152	+	8669	protein_coding	kinase D-interacting substrate 220 [Source:MGI Symbol;Acc:MGI:1924730]	-
ENSMUSG00000000420	6798	10303	Galnt1	18	24205344	24286818	+	5519	protein_coding	polypeptide N-acetylgalactosaminyltransferase 1 [Source:MGI Symbol;Acc:MGI:894693]	-
ENSMUSG00000034724	6793	10288	Cnot6l	5	96070333	96164171	-	10313	protein_coding	CCR4-NOT transcription complex, subunit 6-like [Source:MGI Symbol;Acc:MGI:2443154]	-
ENSMUSG00000015165	6921	10092	Hnrnpl	7	28808541	28822266	+	5953	protein_coding	heterogeneous nuclear ribonucleoprotein L [Source:MGI Symbol;Acc:MGI:104816]	-
ENSMUSG00000024413	6810	10190	Npc1	18	12189693	12236400	-	10725	protein_coding	NPC intracellular cholesterol transporter 1 [Source:MGI Symbol;Acc:MGI:1097712]	-
ENSMUSG00000066232	6514	10476	Ipo7	7	110018274	110056609	+	11169	protein_coding	importin 7 [Source:MGI Symbol;Acc:MGI:2152414]	-
ENSMUSG00000060261	6886	10089	Gtf2i	5	134237834	134314760	-	10199	protein_coding	general transcription factor II I [Source:MGI Symbol;Acc:MGI:1202722]	GTF2I
ENSMUSG00000024663	7072	9900	Rab3il1	19	10001669	10038380	+	4543	protein_coding	RAB3A interacting protein (rabin3)-like 1 [Source:MGI Symbol;Acc:MGI:1922010]	-
ENSMUSG00000021000	6726	10244	Mia2	12	59095799	59191583	+	11239	protein_coding	melanoma inhibitory activity 2 [Source:MGI Symbol;Acc:MGI:2159614]	-
ENSMUSG00000000194	6692	10276	Gpr107	2	31152316	31218775	+	12766	protein_coding	G protein-coupled receptor 107 [Source:MGI Symbol;Acc:MGI:2139054]	-
ENSMUSG00000029823	7077	9881	Luc7l2	6	38551334	38609470	+	12084	protein_coding	LUC7-like 2 (S. cerevisiae) [Source:MGI Symbol;Acc:MGI:2183260]	-
ENSMUSG00000031229	7155	9790	Atrx	X	105797615	105929403	-	21757	protein_coding	ATRX, chromatin remodeler [Source:MGI Symbol;Acc:MGI:103067]	-
ENSMUSG00000035891	6946	9993	Cerk	15	86139128	86186141	-	4812	protein_coding	ceramide kinase [Source:MGI Symbol;Acc:MGI:2386052]	-
ENSMUSG00000095597	6377	10550	Gm6472	X	152909505	152910155	-	651	transcribed_processed_pseudogene	predicted pseudogene 6472 [Source:MGI Symbol;Acc:MGI:3648396]	-
ENSMUSG00000052837	6783	10129	Junb	8	84974484	84978718	-	2301	protein_coding	jun B proto-oncogene [Source:MGI Symbol;Acc:MGI:96647]	TF_bZIP
ENSMUSG00000026393	6540	10336	Nek7	1	138482875	138620141	-	7376	protein_coding	NIMA (never in mitosis gene a)-related expressed kinase 7 [Source:MGI Symbol;Acc:MGI:1890645]	-
ENSMUSG00000062014	6822	10053	Gmfb	14	46808149	46822242	-	6844	protein_coding	glia maturation factor, beta [Source:MGI Symbol;Acc:MGI:1927133]	-
ENSMUSG00000090213	6752	10112	Tmem189	2	167642608	167689822	-	3265	protein_coding	transmembrane protein 189 [Source:MGI Symbol;Acc:MGI:2142624]	-
ENSMUSG00000030341	7058	9802	Tnfrsf1a	6	125349362	125362484	+	2591	protein_coding	tumor necrosis factor receptor superfamily, member 1a [Source:MGI Symbol;Acc:MGI:1314884]	-
ENSMUSG00000030655	7269	9581	Smg1	7	118131308	118243670	-	23984	protein_coding	SMG1 homolog, phosphatidylinositol 3-kinase-related kinase (C. elegans) [Source:MGI Symbol;Acc:MGI:1919742]	-
ENSMUSG00000033499	6806	10044	Larp4b	13	9093881	9174451	+	8464	protein_coding	La ribonucleoprotein domain family, member 4B [Source:MGI Symbol;Acc:MGI:106330]	-
ENSMUSG00000051695	6848	9987	Pcbp1	6	86524492	86526321	-	1830	protein_coding	poly(rC) binding protein 1 [Source:MGI Symbol;Acc:MGI:1345635]	-
ENSMUSG00000063358	6476	10356	Mapk1	16	16983382	17047453	+	7110	protein_coding	mitogen-activated protein kinase 1 [Source:MGI Symbol;Acc:MGI:1346858]	-
ENSMUSG00000024949	7015	9781	Sf1	19	6363690	6378030	+	6211	protein_coding	splicing factor 1 [Source:MGI Symbol;Acc:MGI:1095403]	-
ENSMUSG00000040940	6873	9919	Arhgef1	7	24902912	24926594	+	7732	protein_coding	Rho guanine nucleotide exchange factor (GEF) 1 [Source:MGI Symbol;Acc:MGI:1353510]	-
ENSMUSG00000036499	6845	9924	Eea1	10	95940650	96045518	+	9592	protein_coding	early endosome antigen 1 [Source:MGI Symbol;Acc:MGI:2442192]	-
ENSMUSG00000075284	6913	9851	Wipf1	2	73429610	73529734	-	5896	protein_coding	WAS/WASL interacting protein family, member 1 [Source:MGI Symbol;Acc:MGI:2178801]	-
ENSMUSG00000030671	6725	10024	Pde3b	7	114415281	114539251	+	9114	protein_coding	phosphodiesterase 3B, cGMP-inhibited [Source:MGI Symbol;Acc:MGI:1333863]	-
ENSMUSG00000036550	6944	9801	Cnot1	8	95719451	95807464	-	17169	protein_coding	CCR4-NOT transcription complex, subunit 1 [Source:MGI Symbol;Acc:MGI:2442402]	-
ENSMUSG00000030754	6708	10030	Copb1	7	114215559	114254711	-	5582	protein_coding	coatomer protein complex, subunit beta 1 [Source:MGI Symbol;Acc:MGI:1917599]	-
ENSMUSG00000023075	6697	10028	Akirin1	4	123734559	123750345	-	3450	protein_coding	akirin 1 [Source:MGI Symbol;Acc:MGI:1915300]	-
ENSMUSG00000002602	6750	9955	Axl	7	25757273	25788705	-	5033	protein_coding	AXL receptor tyrosine kinase [Source:MGI Symbol;Acc:MGI:1347244]	-
ENSMUSG00000009079	6841	9826	Ewsr1	11	5069689	5099266	-	5907	protein_coding	Ewing sarcoma breakpoint region 1 [Source:MGI Symbol;Acc:MGI:99960]	-
ENSMUSG00000078771	6468	10179	Evi2a	11	79526560	79530609	-	2297	protein_coding	ecotropic viral integration site 2a [Source:MGI Symbol;Acc:MGI:95458]	-
ENSMUSG00000021322	6607	10011	Aoah	13	20794113	21036617	+	5925	protein_coding	acyloxyacyl hydrolase [Source:MGI Symbol;Acc:MGI:1350928]	-
ENSMUSG00000028333	6618	9979	Anp32b	4	46450902	46472657	+	1716	protein_coding	acidic (leucine-rich) nuclear phosphoprotein 32 family, member B [Source:MGI Symbol;Acc:MGI:1914878]	-
ENSMUSG00000021610	6505	10080	Clptm1l	13	73604006	73620605	+	3068	protein_coding	CLPTM1-like [Source:MGI Symbol;Acc:MGI:2442892]	-
ENSMUSG00000024870	6826	9756	Rab1b	19	5099207	5106996	-	1835	protein_coding	RAB1B, member RAS oncogene family [Source:MGI Symbol;Acc:MGI:1923558]	-
ENSMUSG00000026737	6678	9854	Pip4k2a	2	18842255	18998126	-	3477	protein_coding	phosphatidylinositol-5-phosphate 4-kinase, type II, alpha [Source:MGI Symbol;Acc:MGI:1298206]	-
ENSMUSG00000029705	6508	10023	Cux1	5	136248135	136567490	-	20024	protein_coding	cut-like homeobox 1 [Source:MGI Symbol;Acc:MGI:88568]	CUT
ENSMUSG00000021987	6626	9882	Mtmr6	14	60265228	60302370	+	4437	protein_coding	myotubularin related protein 6 [Source:MGI Symbol;Acc:MGI:2145637]	-
ENSMUSG00000025234	6356	10140	Arih1	9	59388258	59486618	-	7707	protein_coding	ariadne RBR E3 ubiquitin protein ligase 1 [Source:MGI Symbol;Acc:MGI:1344363]	-
ENSMUSG00000037458	6454	10031	Azin1	15	38487427	38519266	-	6256	protein_coding	antizyme inhibitor 1 [Source:MGI Symbol;Acc:MGI:1859169]	-
ENSMUSG00000024360	6251	10232	Etf1	18	34902785	34932007	-	3709	protein_coding	eukaryotic translation termination factor 1 [Source:MGI Symbol;Acc:MGI:2385071]	-
ENSMUSG00000022536	6738	9737	Glyr1	16	5013909	5049863	-	8405	protein_coding	glyoxylate reductase 1 homolog (Arabidopsis) [Source:MGI Symbol;Acc:MGI:1921272]	-
ENSMUSG00000022462	6275	10191	Slc38a2	15	96687392	96699730	-	8838	protein_coding	solute carrier family 38, member 2 [Source:MGI Symbol;Acc:MGI:1915010]	-
ENSMUSG00000014077	6592	9865	Chp1	2	119547697	119587027	+	3499	protein_coding	calcineurin-like EF hand protein 1 [Source:MGI Symbol;Acc:MGI:1927185]	-
ENSMUSG00000029771	6690	9734	Irf5	6	29526625	29541871	+	2905	protein_coding	interferon regulatory factor 5 [Source:MGI Symbol;Acc:MGI:1350924]	IRF
ENSMUSG00000021890	6324	10074	Eaf1	14	31494399	31509858	+	5490	protein_coding	ELL associated factor 1 [Source:MGI Symbol;Acc:MGI:1921677]	-
ENSMUSG00000040848	6642	9746	Sft2d2	1	165174337	165194438	-	5702	protein_coding	SFT2 domain containing 2 [Source:MGI Symbol;Acc:MGI:1917362]	-
ENSMUSG00000075706	6301	10079	Gpx4	10	80047166	80056439	+	1724	protein_coding	glutathione peroxidase 4 [Source:MGI Symbol;Acc:MGI:104767]	-
ENSMUSG00000004846	6388	9989	Plod3	5	136987019	136996648	+	4519	protein_coding	procollagen-lysine, 2-oxoglutarate 5-dioxygenase 3 [Source:MGI Symbol;Acc:MGI:1347008]	-
ENSMUSG00000025498	6166	10197	Irf7	7	141262706	141266481	-	3776	protein_coding	interferon regulatory factor 7 [Source:MGI Symbol;Acc:MGI:1859212]	IRF
ENSMUSG00000039678	6452	9910	Tbc1d13	2	30133746	30152013	+	4719	protein_coding	TBC1 domain family, member 13 [Source:MGI Symbol;Acc:MGI:2385326]	-
ENSMUSG00000034595	7084	9274	Ppp1r18	17	35865593	35875596	+	4317	protein_coding	protein phosphatase 1, regulatory subunit 18 [Source:MGI Symbol;Acc:MGI:1923698]	-
ENSMUSG00000041740	6620	9736	Rnf10	5	115241412	115272898	-	7556	protein_coding	ring finger protein 10 [Source:MGI Symbol;Acc:MGI:1859162]	-
ENSMUSG00000025178	6423	9929	Pi4k2a	19	42090435	42122218	+	3771	protein_coding	phosphatidylinositol 4-kinase type 2 alpha [Source:MGI Symbol;Acc:MGI:1934031]	-
ENSMUSG00000055805	6742	9598	Fmnl1	11	103171107	103198901	+	4886	protein_coding	formin-like 1 [Source:MGI Symbol;Acc:MGI:1888994]	-
ENSMUSG00000044350	6558	9781	Lacc1	14	77024200	77036904	-	3644	protein_coding	laccase domain containing 1 [Source:MGI Symbol;Acc:MGI:2445077]	-
ENSMUSG00000060519	6563	9751	Tor3a	1	156653617	156674356	-	3892	protein_coding	torsin family 3, member A [Source:MGI Symbol;Acc:MGI:1353652]	-
ENSMUSG00000025935	6307	9997	Tram1	1	13564698	13589910	-	3162	protein_coding	translocating chain-associating membrane protein 1 [Source:MGI Symbol;Acc:MGI:1919515]	-
ENSMUSG00000038855	6682	9615	Itpkb	1	180330485	180424802	+	10463	protein_coding	inositol 1,4,5-trisphosphate 3-kinase B [Source:MGI Symbol;Acc:MGI:109235]	-
ENSMUSG00000024677	6611	9675	Ms4a6b	19	11516512	11531256	+	4485	protein_coding	membrane-spanning 4-domains, subfamily A, member 6B [Source:MGI Symbol;Acc:MGI:1917024]	-
ENSMUSG00000027193	6232	10053	Api5	2	94411682	94438136	-	4545	protein_coding	apoptosis inhibitor 5 [Source:MGI Symbol;Acc:MGI:1888993]	-
ENSMUSG00000035247	6642	9628	Hectd1	12	51743722	51829536	-	14950	protein_coding	HECT domain E3 ubiquitin protein ligase 1 [Source:MGI Symbol;Acc:MGI:2384768]	-
ENSMUSG00000000001	6352	9902	Gnai3	3	108107280	108146146	-	3262	protein_coding	guanine nucleotide binding protein (G protein), alpha inhibiting 3 [Source:MGI Symbol;Acc:MGI:95773]	-
ENSMUSG00000022234	6262	9989	Cct5	15	31590800	31601804	-	2766	protein_coding	chaperonin containing Tcp1, subunit 5 (epsilon) [Source:MGI Symbol;Acc:MGI:107185]	-
ENSMUSG00000063286	6778	9472	Gm8995	7	106504239	106511671	-	7433	transcribed_unprocessed_pseudogene	predicted gene 8995 [Source:MGI Symbol;Acc:MGI:3644223]	-
ENSMUSG00000022312	6340	9906	Eif3h	15	51786558	51865523	-	1612	protein_coding	eukaryotic translation initiation factor 3, subunit H [Source:MGI Symbol;Acc:MGI:1915385]	-
ENSMUSG00000022365	6629	9612	Derl1	15	57869502	57892448	-	3328	protein_coding	Der1-like domain family, member 1 [Source:MGI Symbol;Acc:MGI:1915069]	-
ENSMUSG00000000555	6369	9852	Itga5	15	103344286	103366763	-	4933	protein_coding	integrin alpha 5 (fibronectin receptor alpha) [Source:MGI Symbol;Acc:MGI:96604]	-
ENSMUSG00000017493	6059	10158	Igfbp4	11	99041244	99054392	+	4416	protein_coding	insulin-like growth factor binding protein 4 [Source:MGI Symbol;Acc:MGI:96439]	-
ENSMUSG00000035203	6683	9528	Epn1	7	5080235	5098178	+	2810	protein_coding	epsin 1 [Source:MGI Symbol;Acc:MGI:1333763]	-
ENSMUSG00000049076	6338	9868	Acap2	16	31092412	31201245	-	6732	protein_coding	ArfGAP with coiled-coil, ankyrin repeat and PH domains 2 [Source:MGI Symbol;Acc:MGI:1925868]	-
ENSMUSG00000030120	6668	9521	Mlf2	6	124931386	124937238	+	4106	protein_coding	myeloid leukemia factor 2 [Source:MGI Symbol;Acc:MGI:1353554]	-
ENSMUSG00000034656	6765	9417	Cacna1a	8	84388440	84640246	+	11418	protein_coding	calcium channel, voltage-dependent, P/Q type, alpha 1A subunit [Source:MGI Symbol;Acc:MGI:109482]	-
ENSMUSG00000056515	6750	9427	Rab31	17	65651729	65772752	-	3813	protein_coding	RAB31, member RAS oncogene family [Source:MGI Symbol;Acc:MGI:1914603]	-
ENSMUSG00000022295	6192	9973	Atp6v1c1	15	38661933	38692446	+	5601	protein_coding	ATPase, H+ transporting, lysosomal V1 subunit C1 [Source:MGI Symbol;Acc:MGI:1913585]	-
ENSMUSG00000022136	6539	9596	Dnajc3	14	118937976	118981697	+	5141	protein_coding	DnaJ heat shock protein family (Hsp40) member C3 [Source:MGI Symbol;Acc:MGI:107373]	-
ENSMUSG00000040188	6461	9666	Scamp2	9	57560943	57588795	+	3238	protein_coding	secretory carrier membrane protein 2 [Source:MGI Symbol;Acc:MGI:1346518]	-
ENSMUSG00000022749	6460	9656	Tbc1d23	16	57168862	57231504	-	9802	protein_coding	TBC1 domain family, member 23 [Source:MGI Symbol;Acc:MGI:1914831]	-
ENSMUSG00000030082	6286	9817	Sec61a1	6	88503579	88518905	-	6732	protein_coding	Sec61 alpha 1 subunit (S. cerevisiae) [Source:MGI Symbol;Acc:MGI:1858417]	-
ENSMUSG00000026623	6430	9670	Lpgat1	1	191717834	191784255	+	7610	protein_coding	lysophosphatidylglycerol acyltransferase 1 [Source:MGI Symbol;Acc:MGI:2446186]	-
ENSMUSG00000056076	6229	9870	Eif3b	5	140419328	140443360	+	3346	protein_coding	eukaryotic translation initiation factor 3, subunit B [Source:MGI Symbol;Acc:MGI:106478]	-
ENSMUSG00000035093	6471	9623	Secisbp2l	2	125736986	125782870	-	8222	protein_coding	SECIS binding protein 2-like [Source:MGI Symbol;Acc:MGI:1917604]	-
ENSMUSG00000026749	6075	10008	Nek6	2	38511643	38594606	+	10714	protein_coding	NIMA (never in mitosis gene a)-related expressed kinase 6 [Source:MGI Symbol;Acc:MGI:1891638]	-
ENSMUSG00000029598	6473	9594	Plbd2	5	120483282	120503625	-	6620	protein_coding	phospholipase B domain containing 2 [Source:MGI Symbol;Acc:MGI:1919022]	-
ENSMUSG00000018042	6348	9706	Cyb5r3	15	83153494	83172592	-	4298	protein_coding	cytochrome b5 reductase 3 [Source:MGI Symbol;Acc:MGI:94893]	-
ENSMUSG00000042699	6369	9683	Dhx9	1	153455758	153487660	-	9603	protein_coding	DEAH (Asp-Glu-Ala-His) box polypeptide 9 [Source:MGI Symbol;Acc:MGI:108177]	-
ENSMUSG00000040945	6598	9440	Rcc2	4	140700541	140723220	+	4155	protein_coding	regulator of chromosome condensation 2 [Source:MGI Symbol;Acc:MGI:1919784]	-
ENSMUSG00000037331	6454	9571	Larp1	11	58009064	58062034	+	6829	protein_coding	La ribonucleoprotein domain family, member 1 [Source:MGI Symbol;Acc:MGI:1890165]	-
ENSMUSG00000021486	6123	9868	Prelid1	13	55320500	55325272	+	2726	protein_coding	PRELI domain containing 1 [Source:MGI Symbol;Acc:MGI:1913744]	-
ENSMUSG00000054611	6355	9631	Kdm2a	19	4314419	4398285	-	14294	protein_coding	lysine (K)-specific demethylase 2A [Source:MGI Symbol;Acc:MGI:1354736]	-
ENSMUSG00000068739	6377	9592	Sars	3	108424865	108445209	-	5142	protein_coding	seryl-aminoacyl-tRNA synthetase [Source:MGI Symbol;Acc:MGI:102809]	-
ENSMUSG00000048277	6323	9624	Syngr2	11	117809668	117814283	+	1776	protein_coding	synaptogyrin 2 [Source:MGI Symbol;Acc:MGI:1328324]	-
ENSMUSG00000019970	5967	9975	Sgk1	10	21882184	21999903	+	4903	protein_coding	serum/glucocorticoid regulated kinase 1 [Source:MGI Symbol;Acc:MGI:1340062]	-
ENSMUSG00000022565	6636	9292	Plec	15	76170974	76232574	-	18113	protein_coding	plectin [Source:MGI Symbol;Acc:MGI:1277961]	-
ENSMUSG00000019428	6408	9482	Fkbp8	8	70527724	70535328	+	4529	protein_coding	FK506 binding protein 8 [Source:MGI Symbol;Acc:MGI:1341070]	-
ENSMUSG00000031731	6403	9485	Ap1g1	8	109778554	109864204	+	7681	protein_coding	adaptor protein complex AP-1, gamma 1 subunit [Source:MGI Symbol;Acc:MGI:101919]	-
ENSMUSG00000026786	6249	9638	Apbb1ip	2	22774094	22875653	+	7414	protein_coding	amyloid beta (A4) precursor protein-binding, family B, member 1 interacting protein [Source:MGI Symbol;Acc:MGI:1861354]	-
ENSMUSG00000028809	6400	9486	Srrm1	4	135320484	135353321	-	7299	protein_coding	serine/arginine repetitive matrix 1 [Source:MGI Symbol;Acc:MGI:1858303]	-
ENSMUSG00000007880	6770	9089	Arid1a	4	133679008	133756769	-	11476	protein_coding	AT rich interactive domain 1A (SWI-like) [Source:MGI Symbol;Acc:MGI:1935147]	ARID
ENSMUSG00000074305	6433	9397	Peak1	9	56201126	56418067	-	12351	protein_coding	pseudopodium-enriched atypical kinase 1 [Source:MGI Symbol;Acc:MGI:2442366]	-
ENSMUSG00000027177	6404	9402	Hipk3	2	104426481	104494446	-	7987	protein_coding	homeodomain interacting protein kinase 3 [Source:MGI Symbol;Acc:MGI:1314882]	-
ENSMUSG00000031511	5915	9889	Arhgef7	8	11727721	11835219	+	15751	protein_coding	Rho guanine nucleotide exchange factor (GEF7) [Source:MGI Symbol;Acc:MGI:1860493]	-
ENSMUSG00000028412	5996	9792	Slc44a1	4	53440413	53622478	+	6945	protein_coding	solute carrier family 44, member 1 [Source:MGI Symbol;Acc:MGI:2140592]	-
ENSMUSG00000032458	6341	9425	Copb2	9	98563721	98588382	+	6351	protein_coding	coatomer protein complex, subunit beta 2 (beta prime) [Source:MGI Symbol;Acc:MGI:1354962]	-
ENSMUSG00000001833	6158	9606	Sep-07	9	25252439	25308571	+	11631	protein_coding	septin 7 [Source:MGI Symbol;Acc:MGI:1335094]	-
ENSMUSG00000040725	6508	9241	Hnrnpul1	7	25721165	25754757	-	8654	protein_coding	heterogeneous nuclear ribonucleoprotein U-like 1 [Source:MGI Symbol;Acc:MGI:2443517]	-
ENSMUSG00000027893	6146	9597	Ahcyl1	3	107663118	107696560	-	6690	protein_coding	S-adenosylhomocysteine hydrolase-like 1 [Source:MGI Symbol;Acc:MGI:2385184]	-
ENSMUSG00000001418	6359	9370	Glmp	3	88325023	88331313	+	6291	protein_coding	glycosylated lysosomal membrane protein [Source:MGI Symbol;Acc:MGI:1913318]	NCU-G1
ENSMUSG00000030844	6334	9379	Rgs10	7	128373621	128418758	-	1711	protein_coding	regulator of G-protein signalling 10 [Source:MGI Symbol;Acc:MGI:1915115]	-
ENSMUSG00000023048	6034	9672	Prr13	15	102459028	102462806	+	1562	protein_coding	proline rich 13 [Source:MGI Symbol;Acc:MGI:1913401]	-
ENSMUSG00000055436	6608	9089	Srsf11	3	158010473	158036639	-	8446	protein_coding	serine/arginine-rich splicing factor 11 [Source:MGI Symbol;Acc:MGI:1916457]	-
ENSMUSG00000028759	6524	9173	Hp1bp3	4	138216296	138244683	+	8433	protein_coding	heterochromatin protein 1, binding protein 3 [Source:MGI Symbol;Acc:MGI:109369]	-
ENSMUSG00000001542	6084	9613	Ell2	13	75706757	75772364	+	9828	protein_coding	elongation factor RNA polymerase II 2 [Source:MGI Symbol;Acc:MGI:2183438]	-
ENSMUSG00000042650	6287	9391	Alkbh5	11	60536381	60558512	+	5987	protein_coding	alkB homolog 5, RNA demethylase [Source:MGI Symbol;Acc:MGI:2144489]	-
ENSMUSG00000042410	6275	9398	Agps	2	75832177	75931350	+	9421	protein_coding	alkylglycerone phosphate synthase [Source:MGI Symbol;Acc:MGI:2443065]	-
ENSMUSG00000027287	6197	9459	Snap23	2	120567671	120601255	+	4293	protein_coding	synaptosomal-associated protein 23 [Source:MGI Symbol;Acc:MGI:109356]	-
ENSMUSG00000052688	6057	9589	Rab7b	1	131688695	131715439	+	4624	protein_coding	RAB7B, member RAS oncogene family [Source:MGI Symbol;Acc:MGI:2442295]	-
ENSMUSG00000024392	6332	9312	Bag6	17	35135178	35147322	+	6215	protein_coding	BCL2-associated athanogene 6 [Source:MGI Symbol;Acc:MGI:1919439]	-
ENSMUSG00000038886	6586	9042	Man2a2	7	80349097	80371375	-	10317	protein_coding	mannosidase 2, alpha 2 [Source:MGI Symbol;Acc:MGI:2150656]	-
ENSMUSG00000001419	6498	9120	Mef2d	3	88142372	88172086	+	5985	protein_coding	myocyte enhancer factor 2D [Source:MGI Symbol;Acc:MGI:99533]	SRF
ENSMUSG00000068039	6014	9601	Tcp1	17	12915701	12925067	+	5030	protein_coding	t-complex protein 1 [Source:MGI Symbol;Acc:MGI:98535]	-
ENSMUSG00000031838	5946	9646	Ifi30	8	70762774	70766663	-	981	processed_transcript	interferon gamma inducible protein 30 [Source:MGI Symbol;Acc:MGI:2137648]	-
ENSMUSG00000031266	6069	9485	Gla	X	134588149	134601125	-	3265	protein_coding	galactosidase, alpha [Source:MGI Symbol;Acc:MGI:1347344]	-
ENSMUSG00000033953	6017	9534	Ppp3r1	11	17159263	17200375	+	3228	protein_coding	protein phosphatase 3, regulatory subunit B, alpha isoform (calcineurin B, type I) [Source:MGI Symbol;Acc:MGI:107172]	-
ENSMUSG00000054520	6250	9295	Sh3bp2	5	34525838	34563641	+	4296	protein_coding	SH3-domain binding protein 2 [Source:MGI Symbol;Acc:MGI:1346349]	-
ENSMUSG00000029468	6340	9197	P2rx7	5	122643911	122691432	+	5970	protein_coding	purinergic receptor P2X, ligand-gated ion channel, 7 [Source:MGI Symbol;Acc:MGI:1339957]	-
ENSMUSG00000036246	6428	9101	Gmip	8	69808679	69821870	+	5552	protein_coding	Gem-interacting protein [Source:MGI Symbol;Acc:MGI:1926066]	-
ENSMUSG00000018209	6314	9189	Stk4	2	164070322	164155524	+	5860	protein_coding	serine/threonine kinase 4 [Source:MGI Symbol;Acc:MGI:1929004]	-
ENSMUSG00000063511	6827	8670	Snrnp70	7	45376453	45395742	-	7618	protein_coding	small nuclear ribonucleoprotein 70 (U1) [Source:MGI Symbol;Acc:MGI:98341]	-
ENSMUSG00000028149	5923	9557	Rap1gds1	3	138925902	139075201	-	7559	protein_coding	RAP1, GTP-GDP dissociation stimulator 1 [Source:MGI Symbol;Acc:MGI:2385189]	-
ENSMUSG00000017291	6536	8930	Taok1	11	77529162	77607815	-	12421	protein_coding	TAO kinase 1 [Source:MGI Symbol;Acc:MGI:1914490]	-
ENSMUSG00000030786	6198	9250	Itgam	7	128062640	128118491	+	5024	protein_coding	integrin alpha M [Source:MGI Symbol;Acc:MGI:96607]	-
ENSMUSG00000034024	6030	9394	Cct2	10	117051001	117063814	-	2557	protein_coding	chaperonin containing Tcp1, subunit 2 (beta) [Source:MGI Symbol;Acc:MGI:107186]	-
ENSMUSG00000027852	6095	9326	Nras	3	103058285	103067914	+	5331	protein_coding	neuroblastoma ras oncogene [Source:MGI Symbol;Acc:MGI:97376]	-
ENSMUSG00000027750	6279	9104	Postn	3	54361109	54391037	+	8702	protein_coding	periostin, osteoblast specific factor [Source:MGI Symbol;Acc:MGI:1926321]	-
ENSMUSG00000033004	6548	8827	Mycbp2	14	103113411	103346814	-	19248	protein_coding	MYC binding protein 2, E3 ubiquitin protein ligase [Source:MGI Symbol;Acc:MGI:2179432]	-
ENSMUSG00000030272	6299	9073	Camk1	6	113334124	113343984	-	5975	protein_coding	calcium/calmodulin-dependent protein kinase I [Source:MGI Symbol;Acc:MGI:1098535]	-
ENSMUSG00000024789	5881	9486	Jak2	19	29251828	29313080	+	5030	protein_coding	Janus kinase 2 [Source:MGI Symbol;Acc:MGI:96629]	-
ENSMUSG00000113948	5815	9546	Rpl17-ps3	12	67510756	67511311	+	556	processed_pseudogene	ribosomal protein L17, pseudogene 3 [Source:MGI Symbol;Acc:MGI:3642206]	-
ENSMUSG00000026365	6553	8778	Cfh	1	140084708	140183764	-	8383	protein_coding	complement component factor h [Source:MGI Symbol;Acc:MGI:88385]	-
ENSMUSG00000107176	6531	8796	Gm9794	6	66875321	66875743	-	423	processed_pseudogene	predicted pseudogene 9794 [Source:MGI Symbol;Acc:MGI:3642653]	-
ENSMUSG00000055024	6421	8888	Ep300	15	81585351	81652077	+	14273	protein_coding	E1A binding protein p300 [Source:MGI Symbol;Acc:MGI:1276116]	-
ENSMUSG00000016921	5955	9342	Srsf6	2	162931528	162937121	+	4810	protein_coding	serine/arginine-rich splicing factor 6 [Source:MGI Symbol;Acc:MGI:1915246]	-
ENSMUSG00000021660	5962	9322	Btf3	13	98309896	98317006	-	1739	protein_coding	basic transcription factor 3 [Source:MGI Symbol;Acc:MGI:1202875]	-
ENSMUSG00000058587	6095	9188	Tmod3	9	75497707	75559657	-	11151	protein_coding	tropomodulin 3 [Source:MGI Symbol;Acc:MGI:1355315]	-
ENSMUSG00000028923	6389	8876	Necap2	4	141066512	141078357	-	3095	protein_coding	NECAP endocytosis associated 2 [Source:MGI Symbol;Acc:MGI:1913397]	-
ENSMUSG00000021549	5983	9277	Rasa1	13	85214780	85289130	-	7320	protein_coding	RAS p21 protein activator 1 [Source:MGI Symbol;Acc:MGI:97860]	-
ENSMUSG00000046722	6209	9045	Cdc42se1	3	95228732	95236409	+	3258	protein_coding	CDC42 small effector 1 [Source:MGI Symbol;Acc:MGI:1889510]	-
ENSMUSG00000019370	6029	9225	Calm3	7	16915379	16924114	-	2423	protein_coding	calmodulin 3 [Source:MGI Symbol;Acc:MGI:103249]	-
ENSMUSG00000021686	5861	9363	Ap3b1	13	94358960	94566317	+	4548	protein_coding	adaptor-related protein complex 3, beta 1 subunit [Source:MGI Symbol;Acc:MGI:1333879]	-
ENSMUSG00000028668	5972	9245	Eloa	4	136003368	136021763	-	4708	protein_coding	elongin A [Source:MGI Symbol;Acc:MGI:1351315]	-
ENSMUSG00000002748	6218	8995	Baz1b	5	135187264	135246129	+	13667	protein_coding	bromodomain adjacent to zinc finger domain, 1B [Source:MGI Symbol;Acc:MGI:1353499]	-
ENSMUSG00000025980	6028	9180	Hspd1	1	55077835	55088243	-	2642	protein_coding	heat shock protein 1 (chaperonin) [Source:MGI Symbol;Acc:MGI:96242]	-
ENSMUSG00000006281	6437	8769	Tep1	14	50824059	50870560	-	9568	protein_coding	telomerase associated protein 1 [Source:MGI Symbol;Acc:MGI:109573]	-
ENSMUSG00000023118	6026	9159	Sympk	7	19024377	19054618	+	10534	protein_coding	symplekin [Source:MGI Symbol;Acc:MGI:1915438]	-
ENSMUSG00000019432	6243	8919	Ddx39b	17	35241746	35253707	+	3783	protein_coding	DEAD (Asp-Glu-Ala-Asp) box polypeptide 39B [Source:MGI Symbol;Acc:MGI:99240]	-
ENSMUSG00000039105	6324	8832	Atp6v1g1	4	63544772	63550750	+	1135	protein_coding	ATPase, H+ transporting, lysosomal V1 subunit G1 [Source:MGI Symbol;Acc:MGI:1913540]	-
ENSMUSG00000024143	5854	9302	Rhoq	17	86963082	87000069	+	4151	protein_coding	ras homolog family member Q [Source:MGI Symbol;Acc:MGI:1931553]	-
ENSMUSG00000029561	6025	9115	Oasl2	5	114896936	114912234	+	6374	protein_coding	2'-5' oligoadenylate synthetase-like 2 [Source:MGI Symbol;Acc:MGI:1344390]	-
ENSMUSG00000021591	5818	9316	Glrx	13	75839868	75850154	+	5494	protein_coding	glutaredoxin [Source:MGI Symbol;Acc:MGI:2135625]	-
ENSMUSG00000037876	6053	9067	Jmjd1c	10	67096125	67256326	+	17822	protein_coding	jumonji domain containing 1C [Source:MGI Symbol;Acc:MGI:1918614]	-
ENSMUSG00000070738	5994	9102	Dgkd	1	87853287	87945180	+	6850	protein_coding	diacylglycerol kinase, delta [Source:MGI Symbol;Acc:MGI:2138334]	-
ENSMUSG00000000275	6139	8957	Trim25	11	88999376	89020293	+	5754	protein_coding	tripartite motif-containing 25 [Source:MGI Symbol;Acc:MGI:102749]	-
ENSMUSG00000025613	5836	9259	Cct8	16	87483326	87495873	-	3088	protein_coding	chaperonin containing Tcp1, subunit 8 (theta) [Source:MGI Symbol;Acc:MGI:107183]	-
ENSMUSG00000020078	5884	9190	Vps26a	10	62455235	62486805	-	2860	protein_coding	VPS26 retromer complex component A [Source:MGI Symbol;Acc:MGI:1353654]	-
ENSMUSG00000028161	6037	9035	Ppp3ca	3	136670124	136937727	+	9981	protein_coding	protein phosphatase 3, catalytic subunit, alpha isoform [Source:MGI Symbol;Acc:MGI:107164]	-
ENSMUSG00000036833	6241	8823	Pnpla7	2	24976033	25054057	+	7496	protein_coding	patatin-like phospholipase domain containing 7 [Source:MGI Symbol;Acc:MGI:2385325]	-
ENSMUSG00000029922	6055	8995	Mkrn1	6	39397804	39420462	-	4439	protein_coding	makorin, ring finger protein, 1 [Source:MGI Symbol;Acc:MGI:1859353]	-
ENSMUSG00000006169	6055	8995	Clint1	11	45852051	45910625	+	6946	protein_coding	clathrin interactor 1 [Source:MGI Symbol;Acc:MGI:2144243]	-
ENSMUSG00000022403	5853	9194	St13	15	81363669	81400077	-	10305	protein_coding	suppression of tumorigenicity 13 [Source:MGI Symbol;Acc:MGI:1917606]	-
ENSMUSG00000027660	5940	9106	Skil	3	31095058	31122577	+	9694	protein_coding	SKI-like [Source:MGI Symbol;Acc:MGI:106203]	-
ENSMUSG00000029311	5784	9252	Hsd17b11	5	103989762	104021919	-	3265	protein_coding	hydroxysteroid (17-beta) dehydrogenase 11 [Source:MGI Symbol;Acc:MGI:2149821]	-
ENSMUSG00000028048	5758	9269	Gba	3	89202928	89208966	+	2559	protein_coding	glucosidase, beta, acid [Source:MGI Symbol;Acc:MGI:95665]	-
ENSMUSG00000032786	5737	9277	Alas1	9	106233455	106248654	-	6174	protein_coding	aminolevulinic acid synthase 1 [Source:MGI Symbol;Acc:MGI:87989]	-
ENSMUSG00000045374	6289	8710	Wdr81	11	75440944	75454717	-	7038	protein_coding	WD repeat domain 81 [Source:MGI Symbol;Acc:MGI:2681828]	-
ENSMUSG00000055302	6011	8960	Mrfap1	5	36794867	36796772	-	1648	protein_coding	Morf4 family associated protein 1 [Source:MGI Symbol;Acc:MGI:1914818]	-
ENSMUSG00000022895	5759	9208	Ets2	16	95702075	95721051	+	5780	protein_coding	E26 avian leukemia oncogene 2, 3' domain [Source:MGI Symbol;Acc:MGI:95456]	ETS
ENSMUSG00000035778	5854	9098	Ggta1	2	35400179	35463231	-	4709	protein_coding	glycoprotein galactosyltransferase alpha 1, 3 [Source:MGI Symbol;Acc:MGI:95704]	-
ENSMUSG00000042364	6042	8902	Snx18	13	113592179	113618564	-	5220	protein_coding	sorting nexin 18 [Source:MGI Symbol;Acc:MGI:2137642]	-
ENSMUSG00000014956	5983	8959	Ppp1cb	5	32458843	32517433	+	10913	protein_coding	protein phosphatase 1 catalytic subunit beta [Source:MGI Symbol;Acc:MGI:104871]	-
ENSMUSG00000059555	5969	8961	Tor4a	2	25192966	25196886	-	3301	protein_coding	torsin family 4, member A [Source:MGI Symbol;Acc:MGI:2442720]	-
ENSMUSG00000022043	5909	9019	Trim35	14	66297031	66311424	+	4618	protein_coding	tripartite motif-containing 35 [Source:MGI Symbol;Acc:MGI:1914104]	-
ENSMUSG00000022558	5931	8995	Mroh1	15	76380261	76453038	+	16468	protein_coding	maestro heat-like repeat family member 1 [Source:MGI Symbol;Acc:MGI:2442558]	-
ENSMUSG00000071076	6082	8837	Jund	8	70698949	70700616	+	1668	protein_coding	jun D proto-oncogene [Source:MGI Symbol;Acc:MGI:96648]	TF_bZIP
ENSMUSG00000035011	6289	8594	Zbtb7a	10	81135220	81152995	+	6808	protein_coding	zinc finger and BTB domain containing 7a [Source:MGI Symbol;Acc:MGI:1335091]	ZBTB
ENSMUSG00000024750	5773	9108	Zfand5	19	21272278	21282289	+	6193	protein_coding	zinc finger, AN1-type domain 5 [Source:MGI Symbol;Acc:MGI:1278334]	-
novel.168	6619	8257	-	19	4061397	4066369	-	4973	-	- && sp|P21414|POL_GALV Gag-Pol polyprotein OS=Gibbon ape leukemia virus OX=11840 GN=pol PE=3 SV=2 && -	-
ENSMUSG00000022180	5951	8922	Slc7a8	14	54722209	54781946	-	5005	protein_coding	solute carrier family 7 (cationic amino acid transporter, y+ system), member 8 [Source:MGI Symbol;Acc:MGI:1355323]	-
ENSMUSG00000040712	6086	8780	Camta2	11	70669463	70688105	-	5207	protein_coding	calmodulin binding transcription activator 2 [Source:MGI Symbol;Acc:MGI:2135957]	CG-1
ENSMUSG00000078515	6337	8527	Ddi2	4	141677549	141723419	-	9553	protein_coding	DNA-damage inducible protein 2 [Source:MGI Symbol;Acc:MGI:1917244]	-
ENSMUSG00000029472	5786	9078	Anapc5	5	122787459	122821339	-	6111	protein_coding	anaphase-promoting complex subunit 5 [Source:MGI Symbol;Acc:MGI:1929722]	-
ENSMUSG00000035199	5835	9013	Arl6ip5	6	97210689	97233315	+	1442	protein_coding	ADP-ribosylation factor-like 6 interacting protein 5 [Source:MGI Symbol;Acc:MGI:1929501]	-
ENSMUSG00000019804	5666	9166	Snx3	10	42502030	42535381	+	1413	protein_coding	sorting nexin 3 [Source:MGI Symbol;Acc:MGI:1860188]	-
ENSMUSG00000020402	5772	9059	Vdac1	11	52360860	52389397	+	2620	protein_coding	voltage-dependent anion channel 1 [Source:MGI Symbol;Acc:MGI:106919]	-
ENSMUSG00000058799	5968	8838	Nap1l1	10	111473223	111498150	+	4994	protein_coding	nucleosome assembly protein 1-like 1 [Source:MGI Symbol;Acc:MGI:1855693]	-
ENSMUSG00000022378	6021	8772	Fam49b	15	63929097	64060478	-	11412	protein_coding	family with sequence similarity 49, member B [Source:MGI Symbol;Acc:MGI:1923520]	-
ENSMUSG00000010097	6024	8757	Nxf1	19	8757073	8772475	+	5980	protein_coding	nuclear RNA export factor 1 [Source:MGI Symbol;Acc:MGI:1858330]	-
ENSMUSG00000028413	5939	8841	B4galt1	4	40804602	40854005	-	4234	protein_coding	UDP-Gal:betaGlcNAc beta 1,4- galactosyltransferase, polypeptide 1 [Source:MGI Symbol;Acc:MGI:95705]	-
ENSMUSG00000034247	5887	8888	Plekhm1	11	103364275	103412687	-	5968	protein_coding	pleckstrin homology domain containing, family M (with RUN domain) member 1 [Source:MGI Symbol;Acc:MGI:2443207]	-
ENSMUSG00000043885	5834	8938	Slc36a4	9	15709738	15743361	+	6540	protein_coding	solute carrier family 36 (proton/amino acid symporter), member 4 [Source:MGI Symbol;Acc:MGI:2442595]	-
ENSMUSG00000042997	5974	8791	Nhlrc3	3	53448583	53463332	-	9046	protein_coding	NHL repeat containing 3 [Source:MGI Symbol;Acc:MGI:2444520]	-
ENSMUSG00000034120	5911	8852	Srsf2	11	116849901	116853094	-	2958	protein_coding	serine/arginine-rich splicing factor 2 [Source:MGI Symbol;Acc:MGI:98284]	-
ENSMUSG00000048163	5682	9069	Selplg	5	113818536	113832644	-	4272	protein_coding	selectin, platelet (p-selectin) ligand [Source:MGI Symbol;Acc:MGI:106689]	-
ENSMUSG00000032312	5979	8755	Csk	9	57626646	57653631	-	3737	protein_coding	c-src tyrosine kinase [Source:MGI Symbol;Acc:MGI:88537]	-
ENSMUSG00000022139	5823	8907	Mbnl2	14	120275669	120431697	+	11993	protein_coding	muscleblind like splicing factor 2 [Source:MGI Symbol;Acc:MGI:2145597]	-
ENSMUSG00000017119	6017	8710	Nbr1	11	101552149	101581951	+	6871	protein_coding	NBR1, autophagy cargo receptor [Source:MGI Symbol;Acc:MGI:108498]	-
ENSMUSG00000028906	5953	8768	Epb41	4	131923413	132075321	-	15942	protein_coding	erythrocyte membrane protein band 4.1 [Source:MGI Symbol;Acc:MGI:95401]	-
ENSMUSG00000057322	6255	8448	Rpl38	11	114668524	114672331	+	542	protein_coding	ribosomal protein L38 [Source:MGI Symbol;Acc:MGI:1914921]	-
ENSMUSG00000019872	5892	8807	Smpdl3a	10	57794335	57811830	+	2065	protein_coding	sphingomyelin phosphodiesterase, acid-like 3A [Source:MGI Symbol;Acc:MGI:1931437]	-
ENSMUSG00000019210	5595	9097	Atp6v1e1	6	120794305	120822793	-	4110	protein_coding	ATPase, H+ transporting, lysosomal V1 subunit E1 [Source:MGI Symbol;Acc:MGI:894326]	-
ENSMUSG00000006024	5765	8917	Napa	7	16098458	16117975	+	3786	protein_coding	N-ethylmaleimide sensitive fusion protein attachment protein alpha [Source:MGI Symbol;Acc:MGI:104563]	-
ENSMUSG00000038619	5874	8787	Ensa	3	95624993	95632102	+	5346	protein_coding	endosulfine alpha [Source:MGI Symbol;Acc:MGI:1891189]	-
ENSMUSG00000071646	5979	8681	Mta2	19	8941875	8952303	+	4093	protein_coding	metastasis-associated gene family, member 2 [Source:MGI Symbol;Acc:MGI:1346340]	zf-GATA
ENSMUSG00000028760	6126	8532	Eif4g3	4	137993022	138208508	+	11063	protein_coding	eukaryotic translation initiation factor 4 gamma, 3 [Source:MGI Symbol;Acc:MGI:1923935]	-
ENSMUSG00000079523	5749	8890	Tmsb10	6	72957347	72958748	-	1276	protein_coding	thymosin, beta 10 [Source:MGI Symbol;Acc:MGI:109146]	-
ENSMUSG00000026305	6068	8561	Lrrfip1	1	90998737	91128944	+	6469	protein_coding	leucine rich repeat (in FLII) interacting protein 1 [Source:MGI Symbol;Acc:MGI:1342770]	-
ENSMUSG00000002996	5771	8841	Hbp1	12	31926254	31950535	-	6167	protein_coding	high mobility group box transcription factor 1 [Source:MGI Symbol;Acc:MGI:894659]	HMG
ENSMUSG00000019969	5878	8734	Psen1	12	83688152	83735199	+	4557	protein_coding	presenilin 1 [Source:MGI Symbol;Acc:MGI:1202717]	-
ENSMUSG00000026110	5642	8968	Mgat4a	1	37439340	37541016	-	12881	protein_coding	mannoside acetylglucosaminyltransferase 4, isoenzyme A [Source:MGI Symbol;Acc:MGI:2662992]	-
ENSMUSG00000047731	5836	8770	Wbp1l	19	46599084	46657389	+	4463	protein_coding	WW domain binding protein 1 like [Source:MGI Symbol;Acc:MGI:107577]	-
ENSMUSG00000019558	5434	9159	Slc6a8	X	73673150	73682502	+	5210	protein_coding	solute carrier family 6 (neurotransmitter transporter, creatine), member 8 [Source:MGI Symbol;Acc:MGI:2147834]	-
ENSMUSG00000002052	6059	8525	Supt6	11	78206746	78245987	-	7095	protein_coding	suppressor of Ty 6 [Source:MGI Symbol;Acc:MGI:107726]	-
ENSMUSG00000060373	6029	8554	Hnrnpc	14	52073377	52104028	-	4322	protein_coding	heterogeneous nuclear ribonucleoprotein C [Source:MGI Symbol;Acc:MGI:107795]	-
ENSMUSG00000056234	5645	8931	Ncoa4	14	32159865	32179855	+	9365	protein_coding	nuclear receptor coactivator 4 [Source:MGI Symbol;Acc:MGI:1350932]	-
ENSMUSG00000022957	5991	8577	Itsn1	16	91729281	91920597	+	23425	protein_coding	intersectin 1 (SH3 domain protein 1A) [Source:MGI Symbol;Acc:MGI:1338069]	-
ENSMUSG00000037608	5882	8682	Bclaf1	10	20312469	20344613	+	15301	protein_coding	BCL2-associated transcription factor 1 [Source:MGI Symbol;Acc:MGI:1917580]	-
ENSMUSG00000061665	5900	8652	Cd2ap	17	42792951	42876665	-	15864	protein_coding	CD2-associated protein [Source:MGI Symbol;Acc:MGI:1330281]	-
ENSMUSG00000035284	6243	8302	Vps13c	9	67840396	67995638	+	16299	protein_coding	vacuolar protein sorting 13C [Source:MGI Symbol;Acc:MGI:2444207]	-
ENSMUSG00000042423	6241	8292	Fbrs	7	127479199	127491711	+	4870	protein_coding	fibrosin [Source:MGI Symbol;Acc:MGI:104648]	-
ENSMUSG00000020571	5863	8654	Pdia6	12	17266545	17284770	+	3745	protein_coding	protein disulfide isomerase associated 6 [Source:MGI Symbol;Acc:MGI:1919103]	-
ENSMUSG00000018654	5958	8549	Ikzf1	11	11685003	11772926	+	5777	protein_coding	IKAROS family zinc finger 1 [Source:MGI Symbol;Acc:MGI:1342540]	zf-C2H2
ENSMUSG00000039262	6033	8467	Prrc2b	2	32151082	32234537	+	11262	protein_coding	proline-rich coiled-coil 2B [Source:MGI Symbol;Acc:MGI:1923304]	-
ENSMUSG00000038708	6125	8360	Golga4	9	118506267	118582519	+	13602	protein_coding	golgi autoantigen, golgin subfamily a, 4 [Source:MGI Symbol;Acc:MGI:1859646]	-
ENSMUSG00000057522	5886	8597	Spop	11	95414080	95493406	+	3159	protein_coding	speckle-type POZ protein [Source:MGI Symbol;Acc:MGI:1343085]	-
ENSMUSG00000064339	5534	8939	mt-Rnr2	MT	1094	2675	+	1582	Mt_rRNA	mitochondrially encoded 16S rRNA [Source:MGI Symbol;Acc:MGI:102492]	-
ENSMUSG00000024851	6011	8457	Pitpnm1	19	4099998	4113965	+	6889	protein_coding	phosphatidylinositol transfer protein, membrane-associated 1 [Source:MGI Symbol;Acc:MGI:1197524]	-
ENSMUSG00000028719	5759	8707	Cmpk1	4	114959336	114987241	-	3420	protein_coding	cytidine monophosphate (UMP-CMP) kinase 1 [Source:MGI Symbol;Acc:MGI:1913838]	-
ENSMUSG00000031532	5804	8650	Saraf	8	34154575	34170821	+	2929	protein_coding	store-operated calcium entry-associated regulatory factor [Source:MGI Symbol;Acc:MGI:1915137]	-
ENSMUSG00000052889	5981	8446	Prkcb	7	122288751	122634402	+	7651	protein_coding	protein kinase C, beta [Source:MGI Symbol;Acc:MGI:97596]	-
ENSMUSG00000026074	6100	8325	Map4k4	1	39900913	40026310	+	9579	protein_coding	mitogen-activated protein kinase kinase kinase kinase 4 [Source:MGI Symbol;Acc:MGI:1349394]	-
ENSMUSG00000027035	5643	8771	Cers6	2	68861441	69114282	+	8875	protein_coding	ceramide synthase 6 [Source:MGI Symbol;Acc:MGI:2442564]	Homeobox
ENSMUSG00000074212	6032	8374	Dnajb14	3	137867675	137916557	+	15741	protein_coding	DnaJ heat shock protein family (Hsp40) member B14 [Source:MGI Symbol;Acc:MGI:1917854]	-
ENSMUSG00000034341	5803	8598	Wbp2	11	116078573	116086995	-	3177	protein_coding	WW domain binding protein 2 [Source:MGI Symbol;Acc:MGI:104709]	-
ENSMUSG00000042055	5412	8986	Wdr11	7	129591863	129635738	+	10449	protein_coding	WD repeat domain 11 [Source:MGI Symbol;Acc:MGI:1920230]	-
ENSMUSG00000067851	5949	8414	Arfgef1	1	10137571	10232670	-	11318	protein_coding	ADP-ribosylation factor guanine nucleotide-exchange factor 1(brefeldin A-inhibited) [Source:MGI Symbol;Acc:MGI:2442988]	-
ENSMUSG00000000563	5645	8704	Atp5f1	3	105942698	105960099	-	4105	protein_coding	ATP synthase, H+ transporting, mitochondrial F0 complex, subunit B1 [Source:MGI Symbol;Acc:MGI:1100495]	-
ENSMUSG00000021143	5837	8506	Pacs2	12	113014508	113074401	+	6985	protein_coding	phosphofurin acidic cluster sorting protein 2 [Source:MGI Symbol;Acc:MGI:1924399]	-
ENSMUSG00000027782	5813	8516	Kpna4	3	69067149	69127113	-	8940	protein_coding	karyopherin (importin) alpha 4 [Source:MGI Symbol;Acc:MGI:1100848]	-
ENSMUSG00000066621	5761	8564	Tecpr1	5	144194442	144223615	-	12772	protein_coding	tectonin beta-propeller repeat containing 1 [Source:MGI Symbol;Acc:MGI:1917631]	-
ENSMUSG00000006299	6024	8295	Aamp	1	74279840	74284738	-	3458	protein_coding	angio-associated migratory protein [Source:MGI Symbol;Acc:MGI:107809]	-
ENSMUSG00000020184	5613	8698	Mdm2	10	117688875	117710758	-	5083	protein_coding	transformed mouse 3T3 cell double minute 2 [Source:MGI Symbol;Acc:MGI:96952]	-
ENSMUSG00000026867	5723	8576	Gapvd1	2	34674594	34755232	-	13748	protein_coding	GTPase activating protein and VPS9 domains 1 [Source:MGI Symbol;Acc:MGI:1913941]	-
ENSMUSG00000031386	6091	8192	Hcfc1	X	73942792	73966357	-	8360	protein_coding	host cell factor C1 [Source:MGI Symbol;Acc:MGI:105942]	-
ENSMUSG00000021814	5772	8480	Anxa7	14	20455260	20480133	-	5991	protein_coding	annexin A7 [Source:MGI Symbol;Acc:MGI:88031]	-
ENSMUSG00000029569	5596	8648	Tmem168	6	13580687	13608100	-	5825	protein_coding	transmembrane protein 168 [Source:MGI Symbol;Acc:MGI:1921794]	-
ENSMUSG00000022517	5611	8631	Mgrn1	16	4886249	4938296	+	5087	protein_coding	mahogunin, ring finger 1 [Source:MGI Symbol;Acc:MGI:2447670]	-
ENSMUSG00000036181	5432	8804	Hist1h1c	13	23738808	23740367	+	1560	protein_coding	histone cluster 1, H1c [Source:MGI Symbol;Acc:MGI:1931526]	-
ENSMUSG00000040842	5844	8352	Szrd1	4	141113001	141139775	-	3327	protein_coding	SUZ RNA binding domain containing 1 [Source:MGI Symbol;Acc:MGI:1098672]	-
ENSMUSG00000040033	5787	8408	Stat2	10	128270559	128292849	+	5926	protein_coding	signal transducer and activator of transcription 2 [Source:MGI Symbol;Acc:MGI:103039]	STAT
ENSMUSG00000015120	5783	8407	Ube2i	17	25261916	25274622	-	5474	protein_coding	ubiquitin-conjugating enzyme E2I [Source:MGI Symbol;Acc:MGI:107365]	-
ENSMUSG00000068523	5274	8904	Gng5	3	146499807	146505572	+	2765	protein_coding	guanine nucleotide binding protein (G protein), gamma 5 [Source:MGI Symbol;Acc:MGI:109164]	-
ENSMUSG00000028552	5653	8504	Eps15	4	109280268	109387817	+	6931	protein_coding	epidermal growth factor receptor pathway substrate 15 [Source:MGI Symbol;Acc:MGI:104583]	-
ENSMUSG00000031133	5719	8430	Arhgef6	X	57231485	57338729	-	8552	protein_coding	Rac/Cdc42 guanine nucleotide exchange factor (GEF) 6 [Source:MGI Symbol;Acc:MGI:1920591]	-
ENSMUSG00000034652	6194	7949	Cd300a	11	114890041	114904654	+	4738	protein_coding	CD300A molecule [Source:MGI Symbol;Acc:MGI:2443411]	-
ENSMUSG00000021969	5584	8548	Zdhhc20	14	57832703	57890276	-	7213	protein_coding	zinc finger, DHHC domain containing 20 [Source:MGI Symbol;Acc:MGI:1923215]	-
ENSMUSG00000041459	5663	8463	Tardbp	4	148612382	148627019	-	7796	protein_coding	TAR DNA binding protein [Source:MGI Symbol;Acc:MGI:2387629]	-
ENSMUSG00000020580	5731	8381	Rock2	12	16894895	16987823	+	13897	protein_coding	Rho-associated coiled-coil containing protein kinase 2 [Source:MGI Symbol;Acc:MGI:107926]	-
ENSMUSG00000035770	5946	8153	Dync1li2	8	104417680	104443047	-	6027	protein_coding	dynein, cytoplasmic 1 light intermediate chain 2 [Source:MGI Symbol;Acc:MGI:107738]	-
ENSMUSG00000024073	6169	7930	Birc6	17	74528295	74703356	+	28830	protein_coding	baculoviral IAP repeat-containing 6 [Source:MGI Symbol;Acc:MGI:1276108]	-
ENSMUSG00000051495	5886	8211	Irf2bp2	8	126588296	126593986	-	5080	protein_coding	interferon regulatory factor 2 binding protein 2 [Source:MGI Symbol;Acc:MGI:2443921]	-
ENSMUSG00000022377	5556	8518	Asap1	15	64086857	64382919	-	7482	protein_coding	ArfGAP with SH3 domain, ankyrin repeat and PH domain1 [Source:MGI Symbol;Acc:MGI:1342335]	-
ENSMUSG00000057863	5785	8248	Rpl36	17	56613416	56614243	+	383	protein_coding	ribosomal protein L36 [Source:MGI Symbol;Acc:MGI:1860603]	-
ENSMUSG00000068798	5444	8587	Rap1a	3	105727267	105801336	-	2607	protein_coding	RAS-related protein 1a [Source:MGI Symbol;Acc:MGI:97852]	-
ENSMUSG00000026229	5440	8588	Psmd1	1	86064387	86139151	+	7265	protein_coding	proteasome (prosome, macropain) 26S subunit, non-ATPase, 1 [Source:MGI Symbol;Acc:MGI:1917497]	-
ENSMUSG00000032000	5297	8730	Birc3	9	7848699	7873186	-	5009	protein_coding	baculoviral IAP repeat-containing 3 [Source:MGI Symbol;Acc:MGI:1197007]	-
ENSMUSG00000048120	5794	8231	Entpd1	19	40612366	40741602	+	5580	protein_coding	ectonucleoside triphosphate diphosphohydrolase 1 [Source:MGI Symbol;Acc:MGI:102805]	-
ENSMUSG00000031865	5828	8191	Dctn1	6	83165920	83200117	+	6509	protein_coding	dynactin 1 [Source:MGI Symbol;Acc:MGI:107745]	-
ENSMUSG00000024248	5667	8351	Cox7a2l	17	83501919	83514333	-	1147	protein_coding	cytochrome c oxidase subunit 7A2 like [Source:MGI Symbol;Acc:MGI:106015]	-
ENSMUSG00000003518	5435	8560	Dusp3	11	101971143	101987013	-	4682	protein_coding	dual specificity phosphatase 3 (vaccinia virus phosphatase VH1-related) [Source:MGI Symbol;Acc:MGI:1919599]	-
ENSMUSG00000021003	5573	8410	Galc	12	98202294	98259459	-	14879	protein_coding	galactosylceramidase [Source:MGI Symbol;Acc:MGI:95636]	-
ENSMUSG00000031608	5684	8298	Galnt7	8	57523828	57653032	-	5253	protein_coding	polypeptide N-acetylgalactosaminyltransferase 7 [Source:MGI Symbol;Acc:MGI:1349449]	-
ENSMUSG00000037946	5795	8180	Fgd3	13	49261554	49320311	-	6012	protein_coding	FYVE, RhoGEF and PH domain containing 3 [Source:MGI Symbol;Acc:MGI:1353657]	-
ENSMUSG00000017843	5506	8467	Ppp2r5c	12	110447120	110583062	+	8286	protein_coding	protein phosphatase 2, regulatory subunit B', gamma [Source:MGI Symbol;Acc:MGI:1349475]	-
ENSMUSG00000028416	5394	8553	Bag1	4	40936398	40948294	-	1349	protein_coding	BCL2-associated athanogene 1 [Source:MGI Symbol;Acc:MGI:108047]	-
ENSMUSG00000029192	5886	8037	Tbc1d14	5	36490604	36593276	-	9802	protein_coding	TBC1 domain family, member 14 [Source:MGI Symbol;Acc:MGI:1098708]	-
ENSMUSG00000028879	5487	8435	Stx12	4	132853501	132884509	-	3188	protein_coding	syntaxin 12 [Source:MGI Symbol;Acc:MGI:1931027]	-
ENSMUSG00000028426	5476	8421	Rad23b	4	55350043	55392237	+	5733	protein_coding	RAD23 homolog B, nucleotide excision repair protein [Source:MGI Symbol;Acc:MGI:105128]	-
ENSMUSG00000047187	5610	8282	Rab2a	4	8535644	8607778	+	2133	protein_coding	RAB2A, member RAS oncogene family [Source:MGI Symbol;Acc:MGI:1928750]	-
ENSMUSG00000040528	5635	8244	Milr1	11	106751226	106768794	+	2474	protein_coding	mast cell immunoglobulin like receptor 1 [Source:MGI Symbol;Acc:MGI:2685731]	-
ENSMUSG00000002699	5711	8167	Lcp2	11	34046920	34092295	+	4459	protein_coding	lymphocyte cytosolic protein 2 [Source:MGI Symbol;Acc:MGI:1321402]	-
ENSMUSG00000025220	5792	8079	Mgea5	19	45750261	45783520	-	5024	protein_coding	meningioma expressed antigen 5 (hyaluronidase) [Source:MGI Symbol;Acc:MGI:1932139]	-
ENSMUSG00000023088	5641	8227	Abcc1	16	14361558	14475737	+	15092	protein_coding	ATP-binding cassette, sub-family C (CFTR/MRP), member 1 [Source:MGI Symbol;Acc:MGI:102676]	-
ENSMUSG00000028757	5382	8482	Ddost	4	138304730	138312628	+	2120	protein_coding	dolichyl-di-phosphooligosaccharide-protein glycotransferase [Source:MGI Symbol;Acc:MGI:1194508]	-
ENSMUSG00000019254	5790	8066	Ppp1r12c	7	4481520	4501680	-	4960	protein_coding	protein phosphatase 1, regulatory subunit 12C [Source:MGI Symbol;Acc:MGI:1924258]	-
ENSMUSG00000034560	5623	8223	Washc4	10	83543752	83596473	+	6098	protein_coding	WASH complex subunit 4 [Source:MGI Symbol;Acc:MGI:2441787]	-
ENSMUSG00000050812	5537	8308	Ecpas	4	58798911	58912749	-	11447	protein_coding	Ecm29 proteasome adaptor and scaffold [Source:MGI Symbol;Acc:MGI:2140220]	-
ENSMUSG00000023068	5542	8298	Nus1	10	52417547	52440183	+	4867	protein_coding	NUS1 dehydrodolichyl diphosphate synthase subunit [Source:MGI Symbol;Acc:MGI:1196365]	-
ENSMUSG00000021279	5557	8283	Cdc42bpb	12	111292976	111377718	-	7375	protein_coding	CDC42 binding protein kinase beta [Source:MGI Symbol;Acc:MGI:2136459]	-
ENSMUSG00000054604	5360	8478	Cggbp1	16	64851996	64859507	+	4522	protein_coding	CGG triplet repeat binding protein 1 [Source:MGI Symbol;Acc:MGI:2146370]	-
ENSMUSG00000018286	5373	8461	Psmb6	11	70525367	70527858	+	1872	protein_coding	proteasome (prosome, macropain) subunit, beta type 6 [Source:MGI Symbol;Acc:MGI:104880]	-
ENSMUSG00000024187	5561	8271	Fam234a	17	26211822	26244223	-	3981	protein_coding	family with sequence similarity 234, member A [Source:MGI Symbol;Acc:MGI:2146854]	-
ENSMUSG00000040687	5707	8124	Madd	2	91137360	91183837	-	9086	protein_coding	MAP-kinase activating death domain [Source:MGI Symbol;Acc:MGI:2444672]	-
ENSMUSG00000018474	6058	7769	Chd3	11	69343273	69369406	-	8443	protein_coding	chromodomain helicase DNA binding protein 3 [Source:MGI Symbol;Acc:MGI:1344395]	-
ENSMUSG00000035227	5413	8405	Spcs2	7	99837569	99863462	-	4221	protein_coding	signal peptidase complex subunit 2 homolog (S. cerevisiae) [Source:MGI Symbol;Acc:MGI:1913874]	-
ENSMUSG00000021892	5882	7911	Sh3bp5	14	31359880	31436078	-	3194	protein_coding	SH3-domain binding protein 5 (BTK-associated) [Source:MGI Symbol;Acc:MGI:1344391]	-
ENSMUSG00000006676	5594	8196	Usp19	9	108490602	108502337	+	7048	protein_coding	ubiquitin specific peptidase 19 [Source:MGI Symbol;Acc:MGI:1918722]	-
ENSMUSG00000045482	5948	7839	Trrap	5	144767732	144859778	+	20859	protein_coding	transformation/transcription domain-associated protein [Source:MGI Symbol;Acc:MGI:2153272]	-
ENSMUSG00000034243	5907	7878	Golgb1	16	36875140	36933085	+	11862	protein_coding	golgi autoantigen, golgin subfamily b, macrogolgin 1 [Source:MGI Symbol;Acc:MGI:1099447]	-
ENSMUSG00000017677	5343	8440	Wsb1	11	79239372	79254671	-	3987	protein_coding	WD repeat and SOCS box-containing 1 [Source:MGI Symbol;Acc:MGI:1926139]	-
ENSMUSG00000039497	5587	8185	Dse	10	34151393	34207715	-	4980	protein_coding	dermatan sulfate epimerase [Source:MGI Symbol;Acc:MGI:2443455]	-
ENSMUSG00000022126	4515	9247	Acod1	14	103046977	103056573	+	2623	protein_coding	aconitate decarboxylase 1 [Source:MGI Symbol;Acc:MGI:103206]	-
ENSMUSG00000036636	5431	8309	Clcn7	17	25133391	25162104	+	5291	protein_coding	chloride channel, voltage-sensitive 7 [Source:MGI Symbol;Acc:MGI:1347048]	-
ENSMUSG00000054408	5427	8311	Spcs3	8	54520433	54529998	-	3466	protein_coding	signal peptidase complex subunit 3 homolog (S. cerevisiae) [Source:MGI Symbol;Acc:MGI:1923937]	-
ENSMUSG00000021819	5851	7870	Zswim8	14	20707552	20723619	+	8590	protein_coding	zinc finger SWIM-type containing 8 [Source:MGI Symbol;Acc:MGI:1919156]	-
ENSMUSG00000040054	5786	7927	Baz2a	10	128091577	128129303	+	10730	protein_coding	bromodomain adjacent to zinc finger domain, 2A [Source:MGI Symbol;Acc:MGI:2151152]	MBD
ENSMUSG00000041720	5282	8420	Pi4ka	16	17280351	17406314	-	11254	protein_coding	phosphatidylinositol 4-kinase alpha [Source:MGI Symbol;Acc:MGI:2448506]	-
ENSMUSG00000041408	5627	8058	Wapl	14	34673928	34747983	+	6623	protein_coding	WAPL cohesin release factor [Source:MGI Symbol;Acc:MGI:2675859]	-
ENSMUSG00000055204	5561	8122	Ankrd17	5	90227166	90366577	-	35542	protein_coding	ankyrin repeat domain 17 [Source:MGI Symbol;Acc:MGI:1932101]	-
ENSMUSG00000029478	6037	7644	Ncor2	5	125017153	125179219	-	10490	protein_coding	nuclear receptor co-repressor 2 [Source:MGI Symbol;Acc:MGI:1337080]	MYB
ENSMUSG00000042599	5708	7971	Kdm7a	6	39136623	39206789	-	10057	protein_coding	lysine (K)-specific demethylase 7A [Source:MGI Symbol;Acc:MGI:2443388]	-
ENSMUSG00000048897	5581	8080	Zfp710	7	80024814	80094173	+	6926	protein_coding	zinc finger protein 710 [Source:MGI Symbol;Acc:MGI:1921747]	zf-C2H2
ENSMUSG00000018583	5447	8196	G3bp1	11	55469685	55504838	+	7064	protein_coding	GTPase activating protein (SH3 domain) binding protein 1 [Source:MGI Symbol;Acc:MGI:1351465]	-
ENSMUSG00000032462	5103	8508	Pik3cb	9	99036654	99140621	-	7193	protein_coding	phosphatidylinositol-4,5-bisphosphate 3-kinase catalytic subunit beta [Source:MGI Symbol;Acc:MGI:1922019]	-
ENSMUSG00000025862	5530	8078	Stag2	X	42149317	42277185	+	8273	protein_coding	stromal antigen 2 [Source:MGI Symbol;Acc:MGI:1098583]	-
ENSMUSG00000032187	5496	8102	Smarca4	9	21616169	21704230	+	6475	protein_coding	SWI/SNF related, matrix associated, actin dependent regulator of chromatin, subfamily a, member 4 [Source:MGI Symbol;Acc:MGI:88192]	-
ENSMUSG00000056069	5672	7925	Otulinl	15	27655069	27681579	-	3241	protein_coding	OTU deubiquitinase with linear linkage specificity like [Source:MGI Symbol;Acc:MGI:2687281]	-
ENSMUSG00000025579	5331	8258	Gaa	11	119267887	119285454	+	4783	protein_coding	glucosidase, alpha, acid [Source:MGI Symbol;Acc:MGI:95609]	-
ENSMUSG00000025860	5460	8119	Xiap	X	42059679	42109656	+	9469	protein_coding	X-linked inhibitor of apoptosis [Source:MGI Symbol;Acc:MGI:107572]	-
ENSMUSG00000039367	5591	7988	Sec24c	14	20674308	20694852	+	6293	protein_coding	Sec24 related gene family, member C (S. cerevisiae) [Source:MGI Symbol;Acc:MGI:1919746]	-
ENSMUSG00000024927	5233	8331	Rela	19	5637483	5648130	+	2716	protein_coding	v-rel reticuloendotheliosis viral oncogene homolog A (avian) [Source:MGI Symbol;Acc:MGI:103290]	RHD
ENSMUSG00000046062	5558	8003	Ppp1r15b	1	133131143	133139783	+	5594	protein_coding	protein phosphatase 1, regulatory subunit 15B [Source:MGI Symbol;Acc:MGI:2444211]	-
ENSMUSG00000029992	5567	7974	Gfpt1	6	87042846	87092197	+	10072	protein_coding	glutamine fructose-6-phosphate transaminase 1 [Source:MGI Symbol;Acc:MGI:95698]	-
ENSMUSG00000085438	5586	7954	1700020I14Rik	2	119594297	119607502	+	8306	lincRNA	RIKEN cDNA 1700020I14 gene [Source:MGI Symbol;Acc:MGI:1913852]	-
ENSMUSG00000068267	5550	7985	Cenpb	2	131175182	131180067	-	4886	protein_coding	centromere protein B [Source:MGI Symbol;Acc:MGI:88376]	-
ENSMUSG00000041362	5322	8205	Shtn1	19	58973358	59076069	-	4081	protein_coding	shootin 1 [Source:MGI Symbol;Acc:MGI:1918903]	-
ENSMUSG00000018507	5571	7951	Trpv2	11	62574486	62600515	+	4485	protein_coding	transient receptor potential cation channel, subfamily V, member 2 [Source:MGI Symbol;Acc:MGI:1341836]	-
ENSMUSG00000032698	5364	8151	Lmo2	2	103957986	103981878	+	2166	protein_coding	LIM domain only 2 [Source:MGI Symbol;Acc:MGI:102811]	-
ENSMUSG00000019838	5337	8163	Slc16a10	10	40033532	40142258	-	7356	protein_coding	solute carrier family 16 (monocarboxylic acid transporters), member 10 [Source:MGI Symbol;Acc:MGI:1919722]	-
ENSMUSG00000027593	5294	8201	Raly	2	154791096	154867261	+	3292	protein_coding	hnRNP-associated with lethal yellow [Source:MGI Symbol;Acc:MGI:97850]	-
ENSMUSG00000042613	5406	8060	Pbxip1	3	89436706	89450952	+	4674	protein_coding	pre B cell leukemia transcription factor interacting protein 1 [Source:MGI Symbol;Acc:MGI:2441670]	-
ENSMUSG00000032803	5311	8151	Cdv3	9	103353094	103365840	-	7403	protein_coding	carnitine deficiency-associated gene expressed in ventricle 3 [Source:MGI Symbol;Acc:MGI:2448759]	-
ENSMUSG00000024294	5519	7943	Mib1	18	10725548	10818704	+	10369	protein_coding	mindbomb E3 ubiquitin protein ligase 1 [Source:MGI Symbol;Acc:MGI:2443157]	-
ENSMUSG00000058818	5623	7835	Pirb	7	3711409	3720391	-	4471	protein_coding	paired Ig-like receptor B [Source:MGI Symbol;Acc:MGI:894311]	-
ENSMUSG00000027678	5495	7962	Ncoa3	2	165992636	166073242	+	7895	protein_coding	nuclear receptor coactivator 3 [Source:MGI Symbol;Acc:MGI:1276535]	-
ENSMUSG00000041530	5537	7919	Ago1	4	126435012	126468583	-	8120	protein_coding	argonaute RISC catalytic subunit 1 [Source:MGI Symbol;Acc:MGI:2446630]	-
ENSMUSG00000032740	5375	8079	Ccdc88a	11	29373658	29510808	+	10891	protein_coding	coiled coil domain containing 88A [Source:MGI Symbol;Acc:MGI:1925177]	-
ENSMUSG00000032870	5251	8195	Smap2	4	120968317	121017247	-	3160	protein_coding	small ArfGAP 2 [Source:MGI Symbol;Acc:MGI:1917030]	-
ENSMUSG00000036644	5672	7767	Tbc1d9b	11	50131396	50172785	+	6429	protein_coding	TBC1 domain family, member 9B [Source:MGI Symbol;Acc:MGI:1924045]	-
ENSMUSG00000009035	5425	7996	Tmem184b	15	79360684	79403569	-	4702	protein_coding	transmembrane protein 184b [Source:MGI Symbol;Acc:MGI:2445179]	-
ENSMUSG00000027195	5011	8403	Hsd17b12	2	94032689	94157964	-	2407	protein_coding	hydroxysteroid (17-beta) dehydrogenase 12 [Source:MGI Symbol;Acc:MGI:1926967]	-
ENSMUSG00000033444	5526	7881	Specc1l	10	75212073	75312743	+	13265	protein_coding	sperm antigen with calponin homology and coiled-coil domains 1-like [Source:MGI Symbol;Acc:MGI:1921642]	-
ENSMUSG00000041685	5432	7967	Fcho2	13	98723403	98815449	-	12499	protein_coding	FCH domain only 2 [Source:MGI Symbol;Acc:MGI:3505790]	-
ENSMUSG00000025410	5477	7908	Dctn2	10	127266368	127281950	+	4795	protein_coding	dynactin 2 [Source:MGI Symbol;Acc:MGI:107733]	-
ENSMUSG00000049625	5172	8207	Tifab	13	56173704	56178885	-	3497	protein_coding	TRAF-interacting protein with forkhead-associated domain, family member B [Source:MGI Symbol;Acc:MGI:2385852]	-
ENSMUSG00000029104	5711	7658	Htt	5	34761740	34912534	+	24438	protein_coding	huntingtin [Source:MGI Symbol;Acc:MGI:96067]	-
ENSMUSG00000039158	5626	7726	Akna	4	63367125	63403354	-	5765	protein_coding	AT-hook transcription factor [Source:MGI Symbol;Acc:MGI:2140340]	-
ENSMUSG00000053158	5519	7832	Fes	7	80377756	80387946	-	5074	protein_coding	feline sarcoma oncogene [Source:MGI Symbol;Acc:MGI:95514]	-
ENSMUSG00000019790	5409	7938	Stxbp5	10	9755547	9901079	-	16513	protein_coding	syntaxin binding protein 5 (tomosyn) [Source:MGI Symbol;Acc:MGI:1926058]	-
ENSMUSG00000022969	5210	8132	Il10rb	16	91406164	91425834	+	3808	protein_coding	interleukin 10 receptor, beta [Source:MGI Symbol;Acc:MGI:109380]	-
ENSMUSG00000014355	5410	7918	Anapc1	2	128610104	128687391	-	16714	protein_coding	anaphase promoting complex subunit 1 [Source:MGI Symbol;Acc:MGI:103097]	-
ENSMUSG00000094483	5490	7832	Purb	11	6467599	6475917	-	8319	protein_coding	purine rich element binding protein B [Source:MGI Symbol;Acc:MGI:1338779]	-
ENSMUSG00000022141	5614	7699	Nipbl	15	8290617	8444463	-	9423	protein_coding	NIPBL cohesin loading factor [Source:MGI Symbol;Acc:MGI:1913976]	-
ENSMUSG00000024507	5550	7737	Hsd17b4	18	50128201	50196269	+	3404	protein_coding	hydroxysteroid (17-beta) dehydrogenase 4 [Source:MGI Symbol;Acc:MGI:105089]	-
ENSMUSG00000061032	5187	8099	Rrp1	10	78400384	78413043	-	3337	protein_coding	ribosomal RNA processing 1 homolog (S. cerevisiae) [Source:MGI Symbol;Acc:MGI:1203500]	-
ENSMUSG00000002741	5259	8021	Ykt6	11	5955693	5967780	+	2984	protein_coding	YKT6 v-SNARE homolog (S. cerevisiae) [Source:MGI Symbol;Acc:MGI:1927550]	-
ENSMUSG00000019179	5117	8157	Mdh2	5	135778480	135790398	+	3562	protein_coding	malate dehydrogenase 2, NAD (mitochondrial) [Source:MGI Symbol;Acc:MGI:97050]	-
ENSMUSG00000031402	5240	8030	Mpp1	X	75109733	75131016	-	5343	protein_coding	membrane protein, palmitoylated [Source:MGI Symbol;Acc:MGI:105941]	-
ENSMUSG00000030199	5419	7849	Etv6	6	134035700	134270158	+	5983	protein_coding	ets variant 6 [Source:MGI Symbol;Acc:MGI:109336]	ETS
ENSMUSG00000031557	5307	7958	Plekha2	8	25039144	25102376	-	5579	protein_coding	pleckstrin homology domain-containing, family A (phosphoinositide binding specific) member 2 [Source:MGI Symbol;Acc:MGI:1928144]	-
ENSMUSG00000020570	5219	8004	Sypl	12	32953891	32979860	+	8345	protein_coding	synaptophysin-like protein [Source:MGI Symbol;Acc:MGI:108081]	-
ENSMUSG00000004897	5722	7499	Hdgf	3	87906321	87916132	+	2873	protein_coding	hepatoma-derived growth factor [Source:MGI Symbol;Acc:MGI:1194494]	-
ENSMUSG00000020091	5326	7889	Eif4ebp2	10	61428491	61452661	-	5784	protein_coding	eukaryotic translation initiation factor 4E binding protein 2 [Source:MGI Symbol;Acc:MGI:109198]	-
ENSMUSG00000020476	5328	7881	Dbnl	11	5788488	5800962	+	2346	protein_coding	drebrin-like [Source:MGI Symbol;Acc:MGI:700006]	-
ENSMUSG00000035181	5543	7664	Heatr5a	12	51875871	51971321	-	20676	protein_coding	HEAT repeat containing 5A [Source:MGI Symbol;Acc:MGI:2444133]	-
ENSMUSG00000003644	5449	7756	Rps6ka1	4	133847290	133887797	-	4258	protein_coding	ribosomal protein S6 kinase polypeptide 1 [Source:MGI Symbol;Acc:MGI:104558]	-
ENSMUSG00000034957	5487	7717	Cebpa	7	35119293	35121928	+	2636	protein_coding	CCAAT/enhancer binding protein (C/EBP), alpha [Source:MGI Symbol;Acc:MGI:99480]	C/EBP
ENSMUSG00000078945	5178	8026	Naip2	13	100144063	100202092	-	4846	protein_coding	NLR family, apoptosis inhibitory protein 2 [Source:MGI Symbol;Acc:MGI:1298226]	-
ENSMUSG00000059208	5427	7772	Hnrnpm	17	33646233	33686860	-	4701	protein_coding	heterogeneous nuclear ribonucleoprotein M [Source:MGI Symbol;Acc:MGI:1926465]	-
ENSMUSG00000029169	5146	8049	Dhx15	5	52150203	52190514	-	8496	protein_coding	DEAH (Asp-Glu-Ala-His) box polypeptide 15 [Source:MGI Symbol;Acc:MGI:1099786]	-
ENSMUSG00000068040	5356	7811	Tm9sf4	2	153161303	153210466	+	7281	protein_coding	transmembrane 9 superfamily protein member 4 [Source:MGI Symbol;Acc:MGI:2139220]	-
ENSMUSG00000042190	5076	8086	Cmklr1	5	113612354	113650426	-	3408	protein_coding	chemokine-like receptor 1 [Source:MGI Symbol;Acc:MGI:109603]	-
ENSMUSG00000060657	5350	7802	Marf1	16	14109173	14163351	-	10153	protein_coding	meiosis regulator and mRNA stability 1 [Source:MGI Symbol;Acc:MGI:2444505]	-
ENSMUSG00000039515	5185	7960	Ptpa	2	30416039	30447806	+	5188	protein_coding	protein phosphatase 2 protein activator [Source:MGI Symbol;Acc:MGI:1346006]	-
ENSMUSG00000084349	5291	7841	Rpl3-ps1	X	13202571	13203780	+	1210	processed_pseudogene	ribosomal protein L3, pseudogene 1 [Source:MGI Symbol;Acc:MGI:3644217]	-
ENSMUSG00000060591	5362	7766	Ifitm2	7	140954837	140955987	-	655	protein_coding	interferon induced transmembrane protein 2 [Source:MGI Symbol;Acc:MGI:1933382]	-
ENSMUSG00000033159	5432	7692	Cnppd1	1	75134554	75142711	-	5635	protein_coding	cyclin Pas1/PHO80 domain containing 1 [Source:MGI Symbol;Acc:MGI:1916421]	-
ENSMUSG00000022971	5337	7779	Ifnar2	16	91372783	91405589	+	3329	protein_coding	interferon (alpha and beta) receptor 2 [Source:MGI Symbol;Acc:MGI:1098243]	-
ENSMUSG00000039206	5187	7915	Daglb	5	143464584	143505942	+	9567	protein_coding	diacylglycerol lipase, beta [Source:MGI Symbol;Acc:MGI:2442032]	-
ENSMUSG00000039477	5670	7427	Tnrc18	5	142724661	142817662	-	12266	protein_coding	trinucleotide repeat containing 18 [Source:MGI Symbol;Acc:MGI:3648294]	-
ENSMUSG00000051615	5264	7824	Rap2a	14	120478444	120507194	+	4191	protein_coding	RAS related protein 2a [Source:MGI Symbol;Acc:MGI:97855]	-
ENSMUSG00000022336	5138	7941	Eif3e	15	43250058	43282719	-	6719	protein_coding	eukaryotic translation initiation factor 3, subunit E [Source:MGI Symbol;Acc:MGI:99257]	-
ENSMUSG00000026657	5102	7974	Frmd4a	2	4017717	4614043	+	23350	protein_coding	FERM domain containing 4A [Source:MGI Symbol;Acc:MGI:1919850]	-
ENSMUSG00000026663	5387	7687	Atf6	1	170704674	170867771	-	9231	protein_coding	activating transcription factor 6 [Source:MGI Symbol;Acc:MGI:1926157]	TF_bZIP
ENSMUSG00000040774	5422	7644	Cept1	3	106502260	106547802	-	3116	protein_coding	choline/ethanolaminephosphotransferase 1 [Source:MGI Symbol;Acc:MGI:2139793]	-
ENSMUSG00000043962	5449	7615	Thrap3	4	126164082	126202760	-	9234	protein_coding	thyroid hormone receptor associated protein 3 [Source:MGI Symbol;Acc:MGI:2442637]	-
ENSMUSG00000007836	5436	7623	Hnrnpa0	13	58125879	58128556	-	2678	protein_coding	heterogeneous nuclear ribonucleoprotein A0 [Source:MGI Symbol;Acc:MGI:1924384]	-
ENSMUSG00000054455	5441	7616	Vapb	2	173737511	173784336	+	7131	protein_coding	vesicle-associated membrane protein, associated protein B and C [Source:MGI Symbol;Acc:MGI:1928744]	-
ENSMUSG00000060904	5234	7819	Arl1	10	88730858	88744094	+	2369	protein_coding	ADP-ribosylation factor-like 1 [Source:MGI Symbol;Acc:MGI:99436]	-
ENSMUSG00000019850	4556	8496	Tnfaip3	10	19000910	19015657	-	7226	protein_coding	tumor necrosis factor, alpha-induced protein 3 [Source:MGI Symbol;Acc:MGI:1196377]	-
ENSMUSG00000022799	5194	7857	Arhgap31	16	38598340	38713274	-	11141	protein_coding	Rho GTPase activating protein 31 [Source:MGI Symbol;Acc:MGI:1333857]	-
ENSMUSG00000044827	5261	7786	Tlr1	5	64924679	64933563	-	3346	protein_coding	toll-like receptor 1 [Source:MGI Symbol;Acc:MGI:1341295]	-
ENSMUSG00000003435	5391	7654	Supt5	7	28314891	28338746	-	5764	protein_coding	suppressor of Ty 5 [Source:MGI Symbol;Acc:MGI:1202400]	-
ENSMUSG00000022901	5026	8012	Cd86	16	36603869	36666081	-	3661	protein_coding	CD86 antigen [Source:MGI Symbol;Acc:MGI:101773]	-
ENSMUSG00000022529	5408	7627	Zfp263	16	3744093	3750790	+	4521	protein_coding	zinc finger protein 263 [Source:MGI Symbol;Acc:MGI:1921370]	zf-C2H2
ENSMUSG00000027881	5539	7492	Prpf38b	3	108902805	108911727	-	6949	protein_coding	PRP38 pre-mRNA processing factor 38 (yeast) domain containing B [Source:MGI Symbol;Acc:MGI:1914171]	-
ENSMUSG00000013236	5203	7823	Ptprs	17	56412426	56476483	-	14990	protein_coding	protein tyrosine phosphatase, receptor type, S [Source:MGI Symbol;Acc:MGI:97815]	-
ENSMUSG00000042726	5436	7589	Trafd1	5	121371725	121385632	-	4486	protein_coding	TRAF type zinc finger domain containing 1 [Source:MGI Symbol;Acc:MGI:1923551]	-
ENSMUSG00000002222	5224	7801	Rmnd5a	6	71388634	71440637	-	6783	protein_coding	required for meiotic nuclear division 5 homolog A [Source:MGI Symbol;Acc:MGI:1915727]	-
ENSMUSG00000022200	5168	7854	Golph3	15	12321450	12351591	+	3257	protein_coding	golgi phosphoprotein 3 [Source:MGI Symbol;Acc:MGI:1913879]	-
ENSMUSG00000026923	5487	7523	Notch1	2	26457903	26516663	-	14232	protein_coding	notch 1 [Source:MGI Symbol;Acc:MGI:97363]	-
ENSMUSG00000029571	5111	7897	Tmem106b	6	13069759	13089269	+	6931	protein_coding	transmembrane protein 106B [Source:MGI Symbol;Acc:MGI:1919150]	-
ENSMUSG00000033228	5214	7786	Scaf11	15	96411699	96460843	-	10340	protein_coding	SR-related CTD-associated factor 11 [Source:MGI Symbol;Acc:MGI:1919443]	-
ENSMUSG00000023150	5143	7856	Ivns1abp	1	151344477	151364422	+	5435	protein_coding	influenza virus NS1A binding protein [Source:MGI Symbol;Acc:MGI:2152389]	-
ENSMUSG00000027706	5142	7837	Sec62	3	30792875	30821263	+	4343	protein_coding	SEC62 homolog (S. cerevisiae) [Source:MGI Symbol;Acc:MGI:1916526]	-
ENSMUSG00000029050	5226	7753	Ski	4	155154075	155222592	-	5562	protein_coding	ski sarcoma viral oncogene homolog (avian) [Source:MGI Symbol;Acc:MGI:98310]	-
ENSMUSG00000061136	4964	7999	Prpf40a	2	53134704	53191284	-	10458	protein_coding	pre-mRNA processing factor 40A [Source:MGI Symbol;Acc:MGI:1860512]	-
ENSMUSG00000030451	5579	7372	Herc2	7	56050196	56231800	+	16175	protein_coding	HECT and RLD domain containing E3 ubiquitin protein ligase 2 [Source:MGI Symbol;Acc:MGI:103234]	-
ENSMUSG00000020572	4975	7937	Nampt	12	32819545	32853349	+	5054	protein_coding	nicotinamide phosphoribosyltransferase [Source:MGI Symbol;Acc:MGI:1929865]	-
ENSMUSG00000040990	5045	7856	Sh3kbp1	X	159627272	159978069	+	10100	protein_coding	SH3-domain kinase binding protein 1 [Source:MGI Symbol;Acc:MGI:1889583]	-
ENSMUSG00000043733	5181	7716	Ptpn11	5	121130533	121191397	-	7492	protein_coding	protein tyrosine phosphatase, non-receptor type 11 [Source:MGI Symbol;Acc:MGI:99511]	-
ENSMUSG00000015575	4866	8013	Atp6v0e	17	26676396	26699644	+	3261	protein_coding	ATPase, H+ transporting, lysosomal V0 subunit E [Source:MGI Symbol;Acc:MGI:1328318]	-
ENSMUSG00000070372	5160	7715	Capza1	3	104822779	104864505	-	3781	protein_coding	capping protein (actin filament) muscle Z-line, alpha 1 [Source:MGI Symbol;Acc:MGI:106227]	-
ENSMUSG00000023915	5206	7666	Tnfrsf21	17	43016555	43089189	+	4109	protein_coding	tumor necrosis factor receptor superfamily, member 21 [Source:MGI Symbol;Acc:MGI:2151075]	-
ENSMUSG00000024338	5262	7609	Psmb8	17	34197721	34201454	+	2736	protein_coding	proteasome (prosome, macropain) subunit, beta type 8 (large multifunctional peptidase 7) [Source:MGI Symbol;Acc:MGI:1346527]	-
ENSMUSG00000006219	5038	7830	Fblim1	4	141576062	141606096	-	4457	protein_coding	filamin binding LIM protein 1 [Source:MGI Symbol;Acc:MGI:1921452]	-
ENSMUSG00000031812	5022	7842	Map1lc3b	8	121590361	121598760	+	7517	protein_coding	microtubule-associated protein 1 light chain 3 beta [Source:MGI Symbol;Acc:MGI:1914693]	-
ENSMUSG00000041268	5702	7159	Dmxl2	9	54365158	54501626	-	13285	protein_coding	Dmx-like 2 [Source:MGI Symbol;Acc:MGI:2444630]	-
ENSMUSG00000062901	5209	7652	Klhl24	16	20097542	20129221	+	10183	protein_coding	kelch-like 24 [Source:MGI Symbol;Acc:MGI:1923035]	-
ENSMUSG00000031839	5008	7848	Hsbp1	8	119344488	119348922	+	1861	protein_coding	heat shock factor binding protein 1 [Source:MGI Symbol;Acc:MGI:1915446]	-
ENSMUSG00000032423	5078	7770	Syncrip	9	88447009	88482574	-	12297	protein_coding	synaptotagmin binding, cytoplasmic RNA interacting protein [Source:MGI Symbol;Acc:MGI:1891690]	-
ENSMUSG00000036241	4898	7949	Ube2r2	4	41135743	41193380	+	4189	protein_coding	ubiquitin-conjugating enzyme E2R 2 [Source:MGI Symbol;Acc:MGI:1914865]	-
ENSMUSG00000039844	4870	7972	Rapgef1	2	29619720	29740978	+	7385	protein_coding	Rap guanine nucleotide exchange factor (GEF) 1 [Source:MGI Symbol;Acc:MGI:104580]	-
ENSMUSG00000047045	5289	7546	Tmem164	X	142681406	142843494	+	6851	protein_coding	transmembrane protein 164 [Source:MGI Symbol;Acc:MGI:2148020]	-
ENSMUSG00000022533	5123	7693	Atp13a3	16	30312423	30405975	-	9938	protein_coding	ATPase type 13A3 [Source:MGI Symbol;Acc:MGI:2685387]	-
ENSMUSG00000032788	4963	7851	Pdxk	10	78436744	78464975	-	5397	protein_coding	pyridoxal (pyridoxine, vitamin B6) kinase [Source:MGI Symbol;Acc:MGI:1351869]	-
ENSMUSG00000038843	5041	7766	Gcnt1	19	17326141	17356667	-	5571	protein_coding	glucosaminyl (N-acetyl) transferase 1, core 2 [Source:MGI Symbol;Acc:MGI:95676]	-
ENSMUSG00000033940	5275	7531	Brk1	6	113604772	113616951	+	1095	protein_coding	BRICK1, SCAR/WAVE actin-nucleating complex subunit [Source:MGI Symbol;Acc:MGI:1915406]	-
ENSMUSG00000027951	5246	7558	Adar	3	89715022	89753446	+	8118	protein_coding	adenosine deaminase, RNA-specific [Source:MGI Symbol;Acc:MGI:1889575]	-
ENSMUSG00000025612	5226	7559	Bach1	16	87698945	87733346	+	6179	protein_coding	BTB and CNC homology 1, basic leucine zipper transcription factor 1 [Source:MGI Symbol;Acc:MGI:894680]	TF_bZIP
ENSMUSG00000026426	5166	7614	Arl8a	1	135146824	135156269	+	2299	protein_coding	ADP-ribosylation factor-like 8A [Source:MGI Symbol;Acc:MGI:1915974]	-
ENSMUSG00000031167	5002	7774	Rbm3	X	8138975	8145880	-	4698	protein_coding	RNA binding motif (RNP1, RRM) protein 3 [Source:MGI Symbol;Acc:MGI:1099460]	-
ENSMUSG00000113061	5259	7517	Gm11361	13	28257528	28258134	+	607	protein_coding	predicted pseudogene 11361 [Source:MGI Symbol;Acc:MGI:3649931]	-
ENSMUSG00000032115	5205	7555	Hyou1	9	44379490	44392369	+	7230	protein_coding	hypoxia up-regulated 1 [Source:MGI Symbol;Acc:MGI:108030]	-
ENSMUSG00000037373	5002	7755	Ctbp1	5	33247723	33274994	-	4476	protein_coding	C-terminal binding protein 1 [Source:MGI Symbol;Acc:MGI:1201685]	-
ENSMUSG00000007739	4958	7796	Cct4	11	22990519	23003780	+	4201	protein_coding	chaperonin containing Tcp1, subunit 4 (delta) [Source:MGI Symbol;Acc:MGI:104689]	-
ENSMUSG00000027189	5079	7662	Trim44	2	102300119	102407828	-	5645	protein_coding	tripartite motif-containing 44 [Source:MGI Symbol;Acc:MGI:1931835]	-
ENSMUSG00000053119	5039	7689	Chmp3	6	71543797	71582609	+	3250	protein_coding	charged multivesicular body protein 3 [Source:MGI Symbol;Acc:MGI:1913950]	-
ENSMUSG00000018547	5087	7620	Pip4k2b	11	97715157	97744704	-	5204	protein_coding	phosphatidylinositol-5-phosphate 4-kinase, type II, beta [Source:MGI Symbol;Acc:MGI:1934234]	-
ENSMUSG00000034928	5238	7465	Rnf44	13	54679399	54693907	-	5202	protein_coding	ring finger protein 44 [Source:MGI Symbol;Acc:MGI:2145310]	-
ENSMUSG00000026924	5353	7349	Sec16a	2	26409431	26445216	-	9189	protein_coding	SEC16 homolog A, endoplasmic reticulum export factor [Source:MGI Symbol;Acc:MGI:2139207]	-
ENSMUSG00000040751	4704	7998	Lat2	5	134600022	134615025	-	2621	protein_coding	linker for activation of T cells family, member 2 [Source:MGI Symbol;Acc:MGI:1926479]	-
ENSMUSG00000020088	5129	7570	Sar1a	10	61680299	61693297	+	3740	protein_coding	secretion associated Ras related GTPase 1A [Source:MGI Symbol;Acc:MGI:98230]	-
ENSMUSG00000027465	5088	7604	Tbc1d20	2	152293828	152313996	+	4171	protein_coding	TBC1 domain family, member 20 [Source:MGI Symbol;Acc:MGI:1914481]	-
ENSMUSG00000017421	4945	7745	Zfp207	11	80383279	80405733	+	6658	protein_coding	zinc finger protein 207 [Source:MGI Symbol;Acc:MGI:1340045]	-
ENSMUSG00000023973	5362	7321	Cnpy3	17	46735705	46752214	-	2659	protein_coding	canopy FGF signaling regulator 3 [Source:MGI Symbol;Acc:MGI:1919279]	-
ENSMUSG00000014195	5460	7212	Dnajc7	11	100582818	100620168	-	4863	protein_coding	DnaJ heat shock protein family (Hsp40) member C7 [Source:MGI Symbol;Acc:MGI:1928373]	-
ENSMUSG00000059040	4877	7767	Eno1b	18	48045335	48048378	+	1757	protein_coding	enolase 1B, retrotransposed [Source:MGI Symbol;Acc:MGI:3648653]	-
ENSMUSG00000050732	5159	7484	Vamp8	6	72385223	72390703	-	2311	protein_coding	vesicle-associated membrane protein 8 [Source:MGI Symbol;Acc:MGI:1336882]	-
ENSMUSG00000025993	6014	6628	Slc40a1	1	45908068	45926523	-	9000	protein_coding	solute carrier family 40 (iron-regulated transporter), member 1 [Source:MGI Symbol;Acc:MGI:1315204]	-
ENSMUSG00000035248	5123	7513	Tut7	13	59771561	59823147	-	14732	protein_coding	terminal uridylyl transferase 7 [Source:MGI Symbol;Acc:MGI:2387179]	-
ENSMUSG00000018585	5106	7522	Atox1	11	55446641	55461239	-	541	protein_coding	antioxidant 1 copper chaperone [Source:MGI Symbol;Acc:MGI:1333855]	-
ENSMUSG00000001123	4778	7841	Lgals9	11	78962974	78984946	-	2137	protein_coding	lectin, galactose binding, soluble 9 [Source:MGI Symbol;Acc:MGI:109496]	-
ENSMUSG00000073490	4991	7621	Ifi207	1	173723427	173741747	-	3422	protein_coding	interferon activated gene 207 [Source:MGI Symbol;Acc:MGI:2138302]	-
ENSMUSG00000003847	5446	7166	Nfat5	8	107293470	107379517	+	18378	protein_coding	nuclear factor of activated T cells 5 [Source:MGI Symbol;Acc:MGI:1859333]	RHD
ENSMUSG00000025781	4769	7819	Atp5c1	2	10056016	10080510	-	1908	protein_coding	ATP synthase, H+ transporting, mitochondrial F1 complex, gamma polypeptide 1 [Source:MGI Symbol;Acc:MGI:1261437]	-
ENSMUSG00000032688	4648	7935	Malt1	18	65430962	65478823	+	11735	protein_coding	MALT1 paracaspase [Source:MGI Symbol;Acc:MGI:2445027]	-
ENSMUSG00000004455	5191	7386	Ppp1cc	5	122158278	122175273	+	3424	protein_coding	protein phosphatase 1 catalytic subunit gamma [Source:MGI Symbol;Acc:MGI:104872]	-
ENSMUSG00000062210	4844	7732	Tnfaip8	18	49979427	50107173	+	10328	protein_coding	tumor necrosis factor, alpha-induced protein 8 [Source:MGI Symbol;Acc:MGI:2147191]	-
ENSMUSG00000027598	4979	7589	Itch	2	155133509	155226855	+	9709	protein_coding	itchy, E3 ubiquitin protein ligase [Source:MGI Symbol;Acc:MGI:1202301]	-
ENSMUSG00000032525	5337	7231	Nktr	9	121719169	121756843	+	21283	protein_coding	natural killer tumor recognition sequence [Source:MGI Symbol;Acc:MGI:97346]	-
ENSMUSG00000019189	5007	7558	Rnf145	11	44518964	44565520	+	7786	protein_coding	ring finger protein 145 [Source:MGI Symbol;Acc:MGI:1921565]	-
ENSMUSG00000030275	5204	7349	Etnk1	6	143167221	143232307	+	14151	protein_coding	ethanolamine kinase 1 [Source:MGI Symbol;Acc:MGI:1922570]	-
ENSMUSG00000047213	5011	7539	Ythdf3	3	16183212	16217037	+	5363	protein_coding	YTH domain family 3 [Source:MGI Symbol;Acc:MGI:1918850]	-
ENSMUSG00000031885	5021	7525	Cbfb	8	105170674	105217989	+	3480	protein_coding	core binding factor beta [Source:MGI Symbol;Acc:MGI:99851]	CBF
ENSMUSG00000038437	5173	7343	Mllt6	11	97663414	97685463	+	7451	protein_coding	myeloid/lymphoid or mixed-lineage leukemia; translocated to, 6 [Source:MGI Symbol;Acc:MGI:1935145]	-
ENSMUSG00000022822	5212	7293	Abcc5	16	20331303	20426394	-	10681	protein_coding	ATP-binding cassette, sub-family C (CFTR/MRP), member 5 [Source:MGI Symbol;Acc:MGI:1351644]	-
ENSMUSG00000032042	4878	7626	Srpr	9	35200175	35247973	+	3364	protein_coding	signal recognition particle receptor ('docking protein') [Source:MGI Symbol;Acc:MGI:1914648]	-
ENSMUSG00000057236	4790	7705	Rbbp4	4	129307100	129335370	-	8744	protein_coding	retinoblastoma binding protein 4, chromatin remodeling factor [Source:MGI Symbol;Acc:MGI:1194912]	-
ENSMUSG00000004798	5161	7334	Ulk2	11	61775649	61855073	-	5977	protein_coding	unc-51 like kinase 2 [Source:MGI Symbol;Acc:MGI:1352758]	-
ENSMUSG00000024431	5031	7453	Nr3c1	18	39410545	39491301	-	7425	protein_coding	nuclear receptor subfamily 3, group C, member 1 [Source:MGI Symbol;Acc:MGI:95824]	ESR-like
ENSMUSG00000067288	5090	7391	Rps28	17	33819027	33824562	-	1464	protein_coding	ribosomal protein S28 [Source:MGI Symbol;Acc:MGI:1859516]	-
ENSMUSG00000036698	5217	7260	Ago2	15	73095844	73184935	-	14031	protein_coding	argonaute RISC catalytic subunit 2 [Source:MGI Symbol;Acc:MGI:2446632]	-
ENSMUSG00000039952	5185	7290	Dag1	9	108204634	108263958	-	6357	protein_coding	dystroglycan 1 [Source:MGI Symbol;Acc:MGI:101864]	-
ENSMUSG00000025246	5037	7428	Tbl1x	X	77511013	77662983	+	7052	protein_coding	transducin (beta)-like 1 X-linked [Source:MGI Symbol;Acc:MGI:1336172]	-
ENSMUSG00000041879	5032	7426	Ipo9	1	135382312	135430499	-	8233	protein_coding	importin 9 [Source:MGI Symbol;Acc:MGI:1918944]	-
ENSMUSG00000003660	5116	7324	Snrnp200	2	127208386	127240451	+	7819	protein_coding	small nuclear ribonucleoprotein 200 (U5) [Source:MGI Symbol;Acc:MGI:2444401]	-
ENSMUSG00000007659	4810	7626	Bcl2l1	2	152780668	152831728	-	4586	protein_coding	BCL2-like 1 [Source:MGI Symbol;Acc:MGI:88139]	-
ENSMUSG00000028820	4970	7463	Sfpq	4	127021324	127037013	+	4743	protein_coding	splicing factor proline/glutamine rich (polypyrimidine tract binding protein associated) [Source:MGI Symbol;Acc:MGI:1918764]	-
ENSMUSG00000034312	4908	7525	Iqsec1	6	90656088	90988685	-	11601	protein_coding	IQ motif and Sec7 domain 1 [Source:MGI Symbol;Acc:MGI:1196356]	-
ENSMUSG00000009555	4974	7443	Cdk9	2	32705784	32713076	-	4611	protein_coding	cyclin-dependent kinase 9 (CDC2-related kinase) [Source:MGI Symbol;Acc:MGI:1328368]	-
ENSMUSG00000026853	4859	7550	Crat	2	30400471	30415813	-	5388	protein_coding	carnitine acetyltransferase [Source:MGI Symbol;Acc:MGI:109501]	-
ENSMUSG00000022710	4943	7465	Usp7	16	8689595	8792308	-	7766	protein_coding	ubiquitin specific peptidase 7 [Source:MGI Symbol;Acc:MGI:2182061]	-
ENSMUSG00000026103	4988	7415	Gls	1	52163448	52233232	-	15057	protein_coding	glutaminase [Source:MGI Symbol;Acc:MGI:95752]	-
ENSMUSG00000021377	4864	7531	Dek	13	47084775	47106201	-	3185	protein_coding	DEK oncogene (DNA binding) [Source:MGI Symbol;Acc:MGI:1926209]	-
ENSMUSG00000028173	4894	7497	Wls	3	159839672	159938664	+	8792	protein_coding	wntless WNT ligand secretion mediator [Source:MGI Symbol;Acc:MGI:1915401]	-
ENSMUSG00000030982	4806	7577	Vsp35l	7	118740226	118842966	+	14648	protein_coding	VPS35 endosomal protein sorting factor like [Source:MGI Symbol;Acc:MGI:1918767]	-
ENSMUSG00000029373	5222	7158	Pf4	5	90772435	90773383	+	721	protein_coding	platelet factor 4 [Source:MGI Symbol;Acc:MGI:1888711]	-
ENSMUSG00000014547	4932	7445	Wdfy2	14	62837678	62961509	+	9185	protein_coding	WD repeat and FYVE domain containing 2 [Source:MGI Symbol;Acc:MGI:2442811]	-
ENSMUSG00000049659	5062	7309	Aftph	11	20685084	20741589	-	6979	protein_coding	aftiphilin [Source:MGI Symbol;Acc:MGI:1923012]	-
ENSMUSG00000024006	4970	7397	Stk38	17	28970880	29007995	-	11560	protein_coding	serine/threonine kinase 38 [Source:MGI Symbol;Acc:MGI:2442572]	-
ENSMUSG00000020946	5022	7339	Gosr2	11	103676849	103697898	-	3266	protein_coding	golgi SNAP receptor complex member 2 [Source:MGI Symbol;Acc:MGI:1927204]	-
ENSMUSG00000021886	4518	7838	Gpr65	12	98268635	98276644	+	2069	protein_coding	G-protein coupled receptor 65 [Source:MGI Symbol;Acc:MGI:108031]	-
ENSMUSG00000022185	5303	7044	Acin1	14	54642161	54686931	-	10527	protein_coding	apoptotic chromatin condensation inducer 1 [Source:MGI Symbol;Acc:MGI:1891824]	-
ENSMUSG00000003131	4951	7383	Pafah1b2	9	45962859	46012690	-	8266	protein_coding	platelet-activating factor acetylhydrolase, isoform 1b, subunit 2 [Source:MGI Symbol;Acc:MGI:108415]	-
ENSMUSG00000026775	4782	7544	Yme1l1	2	23156369	23199260	+	8009	protein_coding	YME1-like 1 (S. cerevisiae) [Source:MGI Symbol;Acc:MGI:1351651]	-
ENSMUSG00000021069	4965	7356	Pygl	12	70190811	70231488	-	6895	protein_coding	liver glycogen phosphorylase [Source:MGI Symbol;Acc:MGI:97829]	-
ENSMUSG00000040268	5036	7280	Plekha1	7	130865756	130913312	+	8527	protein_coding	pleckstrin homology domain containing, family A (phosphoinositide binding specific) member 1 [Source:MGI Symbol;Acc:MGI:2442213]	-
ENSMUSG00000005312	4735	7569	Ubqln1	13	58176156	58215653	-	4406	protein_coding	ubiquilin 1 [Source:MGI Symbol;Acc:MGI:1860276]	-
ENSMUSG00000042524	4861	7437	Sun2	15	79724070	79742536	-	5420	protein_coding	Sad1 and UNC84 domain containing 2 [Source:MGI Symbol;Acc:MGI:2443011]	-
ENSMUSG00000028708	5086	7208	Mknk1	4	115839198	115879250	+	4502	protein_coding	MAP kinase-interacting serine/threonine kinase 1 [Source:MGI Symbol;Acc:MGI:894316]	-
ENSMUSG00000014349	4964	7323	Ube2z	11	96047432	96065388	-	3997	protein_coding	ubiquitin-conjugating enzyme E2Z [Source:MGI Symbol;Acc:MGI:1343160]	-
ENSMUSG00000032580	5008	7278	Rbm5	9	107740371	107770996	-	15434	protein_coding	RNA binding motif protein 5 [Source:MGI Symbol;Acc:MGI:1933204]	-
ENSMUSG00000036323	4794	7488	Srp72	5	76974683	76999937	+	5717	protein_coding	signal recognition particle 72 [Source:MGI Symbol;Acc:MGI:1333795]	-
ENSMUSG00000020709	5175	7105	Adap2	11	80154105	80178958	+	1785	protein_coding	ArfGAP with dual PH domains 2 [Source:MGI Symbol;Acc:MGI:2663075]	-
ENSMUSG00000062203	4904	7375	Gspt1	16	11219292	11254325	-	5428	protein_coding	G1 to S phase transition 1 [Source:MGI Symbol;Acc:MGI:1316728]	-
ENSMUSG00000029131	4683	7588	Dnajb6	5	29735688	29818134	+	6062	protein_coding	DnaJ heat shock protein family (Hsp40) member B6 [Source:MGI Symbol;Acc:MGI:1344381]	-
ENSMUSG00000022867	4895	7374	Usp25	16	77013706	77116780	+	5201	protein_coding	ubiquitin specific peptidase 25 [Source:MGI Symbol;Acc:MGI:1353655]	-
ENSMUSG00000031176	4743	7523	Dynlt3	X	9654267	9663003	-	2576	protein_coding	dynein light chain Tctex-type 3 [Source:MGI Symbol;Acc:MGI:1914367]	-
ENSMUSG00000010608	5086	7173	Rbm25	12	83631236	83683123	+	17376	protein_coding	RNA binding motif protein 25 [Source:MGI Symbol;Acc:MGI:1914289]	-
ENSMUSG00000025795	4921	7334	Rassf3	10	121410350	121476347	-	3826	protein_coding	Ras association (RalGDS/AF-6) domain family member 3 [Source:MGI Symbol;Acc:MGI:2179722]	-
ENSMUSG00000029430	4735	7519	Ran	5	129020069	129024323	+	2646	protein_coding	RAN, member RAS oncogene family [Source:MGI Symbol;Acc:MGI:1333112]	-
ENSMUSG00000030101	5048	7206	Sumf1	6	108107028	108185582	-	3405	protein_coding	sulfatase modifying factor 1 [Source:MGI Symbol;Acc:MGI:1889844]	-
ENSMUSG00000034075	4755	7498	Zdhhc5	2	84687970	84715180	-	5047	protein_coding	zinc finger, DHHC domain containing 5 [Source:MGI Symbol;Acc:MGI:1923573]	-
ENSMUSG00000041638	5206	7045	Gcn1l1	5	115565254	115622654	+	17815	protein_coding	GCN1 general control of amino-acid synthesis 1-like 1 (yeast) [Source:MGI Symbol;Acc:MGI:2444248]	-
ENSMUSG00000040212	4856	7393	Emp3	7	45918023	45921404	-	1071	protein_coding	epithelial membrane protein 3 [Source:MGI Symbol;Acc:MGI:1098729]	-
ENSMUSG00000030682	4951	7298	Cdipt	7	126975914	126980501	+	2592	protein_coding	CDP-diacylglycerol--inositol 3-phosphatidyltransferase (phosphatidylinositol synthase) [Source:MGI Symbol;Acc:MGI:105491]	-
ENSMUSG00000020456	4619	7625	Ogdh	11	6291633	6356642	+	5456	protein_coding	oxoglutarate (alpha-ketoglutarate) dehydrogenase (lipoamide) [Source:MGI Symbol;Acc:MGI:1098267]	-
ENSMUSG00000028954	4712	7527	Nub1	5	24685532	24710378	+	4319	protein_coding	negative regulator of ubiquitin-like proteins 1 [Source:MGI Symbol;Acc:MGI:1889001]	-
ENSMUSG00000030798	4988	7246	Cd37	7	45233632	45239115	-	3522	protein_coding	CD37 antigen [Source:MGI Symbol;Acc:MGI:88330]	-
ENSMUSG00000039286	4932	7298	Fndc3b	3	27416162	27711307	-	11485	protein_coding	fibronectin type III domain containing 3B [Source:MGI Symbol;Acc:MGI:1919257]	-
ENSMUSG00000036461	4857	7364	Elf1	14	79481194	79582494	+	6737	protein_coding	E74-like factor 1 [Source:MGI Symbol;Acc:MGI:107180]	ETS
ENSMUSG00000002957	4901	7318	Ap2a2	7	141562173	141633011	+	5663	protein_coding	adaptor-related protein complex 2, alpha 2 subunit [Source:MGI Symbol;Acc:MGI:101920]	-
ENSMUSG00000027322	4877	7336	Siglec1	2	131069220	131086765	-	7143	protein_coding	sialic acid binding Ig-like lectin 1, sialoadhesin [Source:MGI Symbol;Acc:MGI:99668]	-
ENSMUSG00000035325	4873	7339	Sec31a	5	100361649	100416234	-	7884	protein_coding	Sec31 homolog A (S. cerevisiae) [Source:MGI Symbol;Acc:MGI:1916412]	-
ENSMUSG00000024096	5238	6971	Ralbp1	17	65848418	65885798	-	4790	protein_coding	ralA binding protein 1 [Source:MGI Symbol;Acc:MGI:108466]	-
ENSMUSG00000032667	4799	7408	Pon2	6	5264147	5298455	-	7339	protein_coding	paraoxonase 2 [Source:MGI Symbol;Acc:MGI:106687]	-
ENSMUSG00000066568	4886	7319	Lsm14a	7	34344646	34393315	-	6136	protein_coding	LSM14A mRNA processing body assembly factor [Source:MGI Symbol;Acc:MGI:1914320]	-
ENSMUSG00000037926	5190	7014	Ssh2	11	77216287	77460220	+	18519	protein_coding	slingshot protein phosphatase 2 [Source:MGI Symbol;Acc:MGI:2679255]	-
ENSMUSG00000028228	4781	7421	Cpne3	4	19519254	19570108	-	7131	protein_coding	copine III [Source:MGI Symbol;Acc:MGI:1917818]	-
ENSMUSG00000034612	4399	7801	Chst11	10	82985498	83195900	+	5527	protein_coding	carbohydrate sulfotransferase 11 [Source:MGI Symbol;Acc:MGI:1927166]	-
ENSMUSG00000031154	4991	7200	Otud5	X	7841364	7876626	+	5200	protein_coding	OTU domain containing 5 [Source:MGI Symbol;Acc:MGI:1859615]	-
ENSMUSG00000039953	4755	7430	Clstn1	4	149586468	149648899	+	4662	protein_coding	calsyntenin 1 [Source:MGI Symbol;Acc:MGI:1929895]	-
ENSMUSG00000026034	5094	7090	Clk1	1	58410189	58424066	-	8132	protein_coding	CDC-like kinase 1 [Source:MGI Symbol;Acc:MGI:107403]	-
ENSMUSG00000062647	4634	7547	Rpl7a	2	26910764	26913318	+	1781	protein_coding	ribosomal protein L7A [Source:MGI Symbol;Acc:MGI:1353472]	-
ENSMUSG00000020823	4897	7280	Sec14l1	11	117115168	117159268	+	7176	protein_coding	SEC14-like lipid binding 1 [Source:MGI Symbol;Acc:MGI:1921386]	-
ENSMUSG00000029528	5002	7172	Pxn	5	115506676	115555987	+	8195	protein_coding	paxillin [Source:MGI Symbol;Acc:MGI:108295]	-
ENSMUSG00000001424	4744	7427	Snd1	6	28475139	28935162	+	9757	protein_coding	staphylococcal nuclease and tudor domain containing 1 [Source:MGI Symbol;Acc:MGI:1929266]	-
ENSMUSG00000000958	5064	7102	Slc7a7	14	54369442	54417780	-	3315	protein_coding	solute carrier family 7 (cationic amino acid transporter, y+ system), member 7 [Source:MGI Symbol;Acc:MGI:1337120]	-
ENSMUSG00000042594	5006	7158	Sh2b3	5	121815488	121837646	-	4807	protein_coding	SH2B adaptor protein 3 [Source:MGI Symbol;Acc:MGI:893598]	-
ENSMUSG00000030795	5083	7077	Fus	7	127967457	127985701	+	11695	protein_coding	fused in sarcoma [Source:MGI Symbol;Acc:MGI:1353633]	-
ENSMUSG00000021608	4722	7435	Lpcat1	13	73467197	73516422	+	4632	protein_coding	lysophosphatidylcholine acyltransferase 1 [Source:MGI Symbol;Acc:MGI:2384812]	-
ENSMUSG00000022812	4881	7269	Gsk3b	16	38089001	38246084	+	9831	protein_coding	glycogen synthase kinase 3 beta [Source:MGI Symbol;Acc:MGI:1861437]	-
ENSMUSG00000029152	4814	7329	Ociad1	5	73292784	73314069	+	5515	protein_coding	OCIA domain containing 1 [Source:MGI Symbol;Acc:MGI:1915345]	-
ENSMUSG00000063696	4975	7168	Gm8730	8	102864845	102865798	-	954	processed_pseudogene	predicted pseudogene 8730 [Source:MGI Symbol;Acc:MGI:3644565]	-
ENSMUSG00000068747	5113	7024	Sort1	3	108284082	108361511	+	7569	protein_coding	sortilin 1 [Source:MGI Symbol;Acc:MGI:1338015]	-
ENSMUSG00000026116	4938	7195	Tmem131	1	36792191	36943666	-	9413	protein_coding	transmembrane protein 131 [Source:MGI Symbol;Acc:MGI:1927110]	-
ENSMUSG00000049550	4689	7437	Clip1	5	123577795	123684618	-	12388	protein_coding	CAP-GLY domain containing linker protein 1 [Source:MGI Symbol;Acc:MGI:1928401]	-
ENSMUSG00000002015	4775	7350	Bcap31	X	73686178	73716175	-	1219	protein_coding	B cell receptor associated protein 31 [Source:MGI Symbol;Acc:MGI:1350933]	-
ENSMUSG00000081684	4966	7156	Rps2-ps13	X	52898588	52899469	+	882	processed_pseudogene	ribosomal protein S2, pseudogene 13 [Source:MGI Symbol;Acc:MGI:3705640]	-
ENSMUSG00000079057	4771	7348	Cyp4v3	8	45304944	45333216	-	3808	protein_coding	cytochrome P450, family 4, subfamily v, polypeptide 3 [Source:MGI Symbol;Acc:MGI:2142763]	-
ENSMUSG00000020272	4932	7184	Stk10	11	32533305	32624587	+	5187	protein_coding	serine/threonine kinase 10 [Source:MGI Symbol;Acc:MGI:1099439]	-
ENSMUSG00000032382	4779	7336	Snx1	9	66088133	66126587	-	4339	protein_coding	sorting nexin 1 [Source:MGI Symbol;Acc:MGI:1928395]	-
ENSMUSG00000032437	4673	7436	Stt3b	9	115242581	115310421	-	4221	protein_coding	STT3, subunit of the oligosaccharyltransferase complex, homolog B (S. cerevisiae) [Source:MGI Symbol;Acc:MGI:1915542]	-
ENSMUSG00000038301	4751	7352	Snx10	6	51523901	51590679	+	9300	protein_coding	sorting nexin 10 [Source:MGI Symbol;Acc:MGI:1919232]	-
ENSMUSG00000014599	4662	7422	Csf1	3	107741048	107760469	-	5281	protein_coding	colony stimulating factor 1 (macrophage) [Source:MGI Symbol;Acc:MGI:1339753]	-
ENSMUSG00000029202	4787	7294	Pds5a	5	65605721	65698273	-	19335	protein_coding	PDS5 cohesin associated factor A [Source:MGI Symbol;Acc:MGI:1918771]	-
ENSMUSG00000032966	4736	7338	Fkbp1a	2	151542483	151561692	+	3857	protein_coding	FK506 binding protein 1a [Source:MGI Symbol;Acc:MGI:95541]	-
ENSMUSG00000022314	4701	7370	Rad21	15	51962240	51991747	-	4232	protein_coding	RAD21 cohesin complex component [Source:MGI Symbol;Acc:MGI:108016]	-
ENSMUSG00000035726	4935	7134	Supt16	14	52160414	52197416	-	5039	protein_coding	suppressor of Ty 16 [Source:MGI Symbol;Acc:MGI:1890948]	-
ENSMUSG00000020346	4882	7181	Mgat1	11	49244191	49263030	+	4733	protein_coding	mannoside acetylglucosaminyltransferase 1 [Source:MGI Symbol;Acc:MGI:96973]	-
ENSMUSG00000034667	4780	7282	Xpot	10	121587380	121626332	-	6033	protein_coding	exportin, tRNA (nuclear export receptor for tRNAs) [Source:MGI Symbol;Acc:MGI:1920442]	-
ENSMUSG00000096188	4942	7115	Cmtm4	8	104348191	104395807	-	7734	protein_coding	CKLF-like MARVEL transmembrane domain containing 4 [Source:MGI Symbol;Acc:MGI:2142888]	-
ENSMUSG00000053907	4632	7419	Mat2a	6	72432799	72439558	-	4486	protein_coding	methionine adenosyltransferase II, alpha [Source:MGI Symbol;Acc:MGI:2443731]	-
ENSMUSG00000023994	4879	7170	Nfya	17	48386885	48409906	-	7315	protein_coding	nuclear transcription factor-Y alpha [Source:MGI Symbol;Acc:MGI:97316]	NF-YA
ENSMUSG00000037731	5003	7041	Themis2	4	132781843	132796387	-	3079	protein_coding	thymocyte selection associated family member 2 [Source:MGI Symbol;Acc:MGI:2446213]	-
ENSMUSG00000024290	4936	7105	Rock1	18	10064401	10181792	-	6187	protein_coding	Rho-associated coiled-coil containing protein kinase 1 [Source:MGI Symbol;Acc:MGI:107927]	-
ENSMUSG00000029068	4746	7275	Ccnl2	4	155812489	155824543	+	5278	protein_coding	cyclin L2 [Source:MGI Symbol;Acc:MGI:1927119]	-
ENSMUSG00000079197	4806	7214	Psme2	14	55587441	55591113	-	1764	protein_coding	proteasome (prosome, macropain) activator subunit 2 (PA28 beta) [Source:MGI Symbol;Acc:MGI:1096365]	-
ENSMUSG00000049354	4766	7224	Dcaf7	11	106036872	106059324	+	6133	protein_coding	DDB1 and CUL4 associated factor 7 [Source:MGI Symbol;Acc:MGI:1919083]	-
ENSMUSG00000029925	4777	7211	Tbxas1	6	38875404	39084585	+	9094	protein_coding	thromboxane A synthase 1, platelet [Source:MGI Symbol;Acc:MGI:98497]	-
ENSMUSG00000031103	4944	7039	Elf4	X	48411046	48463132	-	6148	protein_coding	E74-like factor 4 (ets domain transcription factor) [Source:MGI Symbol;Acc:MGI:1928377]	ETS
ENSMUSG00000034354	4791	7183	Mtmr3	11	4480868	4594863	-	7588	protein_coding	myotubularin related protein 3 [Source:MGI Symbol;Acc:MGI:1921552]	-
ENSMUSG00000025060	4933	7035	Slk	19	47579678	47645246	+	8284	protein_coding	STE20-like kinase [Source:MGI Symbol;Acc:MGI:103241]	-
ENSMUSG00000026842	4923	7044	Abl1	2	31688376	31804227	+	11596	protein_coding	c-abl oncogene 1, non-receptor tyrosine kinase [Source:MGI Symbol;Acc:MGI:87859]	-
ENSMUSG00000074656	4501	7464	Eif2s2	2	154871410	154892935	-	6755	protein_coding	eukaryotic translation initiation factor 2, subunit 2 (beta) [Source:MGI Symbol;Acc:MGI:1914454]	-
ENSMUSG00000042626	4887	7078	Shc1	3	89418443	89430027	+	5645	protein_coding	src homology 2 domain-containing transforming protein C1 [Source:MGI Symbol;Acc:MGI:98296]	-
ENSMUSG00000039703	4702	7262	Nploc4	11	120380370	120437708	-	4776	protein_coding	NPL4 homolog, ubiquitin recognition factor [Source:MGI Symbol;Acc:MGI:2679787]	-
ENSMUSG00000046721	5188	6775	Rpl14-ps1	7	45324965	45325617	+	653	processed_pseudogene	ribosomal protein L14, pseudogene 1 [Source:MGI Symbol;Acc:MGI:3710579]	-
ENSMUSG00000028603	4940	7022	Scp2	4	108043839	108144998	-	3478	protein_coding	sterol carrier protein 2, liver [Source:MGI Symbol;Acc:MGI:98254]	-
ENSMUSG00000022885	5054	6901	St6gal1	16	23224740	23360350	+	4916	protein_coding	beta galactoside alpha 2,6 sialyltransferase 1 [Source:MGI Symbol;Acc:MGI:108470]	-
ENSMUSG00000015149	4979	6974	Sirt2	7	28766735	28788661	+	5035	protein_coding	sirtuin 2 [Source:MGI Symbol;Acc:MGI:1927664]	-
ENSMUSG00000037470	5001	6949	Uggt1	1	36140027	36244720	-	12853	protein_coding	UDP-glucose glycoprotein glucosyltransferase 1 [Source:MGI Symbol;Acc:MGI:2443162]	-
ENSMUSG00000034641	4601	7340	Cd300ld	11	114982274	114989922	-	2645	protein_coding	CD300 molecule like family member d [Source:MGI Symbol;Acc:MGI:2442358]	-
ENSMUSG00000004364	4618	7307	Cul3	1	80264923	80340480	-	4873	protein_coding	cullin 3 [Source:MGI Symbol;Acc:MGI:1347360]	-
ENSMUSG00000004609	4463	7459	Cd33	7	43524216	43544428	-	7771	protein_coding	CD33 antigen [Source:MGI Symbol;Acc:MGI:99440]	-
ENSMUSG00000028136	5030	6880	Snx27	3	94497544	94582716	-	6886	protein_coding	sorting nexin family member 27 [Source:MGI Symbol;Acc:MGI:1923992]	-
ENSMUSG00000029178	4909	6989	Klf3	5	64803388	64832901	+	11243	protein_coding	Kruppel-like factor 3 (basic) [Source:MGI Symbol;Acc:MGI:1342773]	zf-C2H2
ENSMUSG00000026554	4857	7033	Dcaf8	1	172148084	172197005	+	12996	protein_coding	DDB1 and CUL4 associated factor 8 [Source:MGI Symbol;Acc:MGI:91860]	-
ENSMUSG00000030435	4812	7068	U2af2	7	5062143	5079938	+	4113	protein_coding	U2 small nuclear ribonucleoprotein auxiliary factor (U2AF) 2 [Source:MGI Symbol;Acc:MGI:98886]	-
ENSMUSG00000025492	4409	7470	Ifitm3	7	141009586	141010770	-	678	protein_coding	interferon induced transmembrane protein 3 [Source:MGI Symbol;Acc:MGI:1913391]	-
ENSMUSG00000029759	4575	7294	Pon3	6	5220852	5256286	-	3385	protein_coding	paraoxonase 3 [Source:MGI Symbol;Acc:MGI:106686]	-
ENSMUSG00000037234	5046	6812	Hook3	8	26021421	26119224	-	28486	protein_coding	hook microtubule tethering protein 3 [Source:MGI Symbol;Acc:MGI:2443554]	-
ENSMUSG00000026094	4838	7010	Stk17b	1	53755506	53785224	-	5185	protein_coding	serine/threonine kinase 17b (apoptosis-inducing) [Source:MGI Symbol;Acc:MGI:2138162]	-
ENSMUSG00000069045	4859	6984	Ddx3y	Y	1260771	1286629	-	5199	protein_coding	DEAD (Asp-Glu-Ala-Asp) box polypeptide 3, Y-linked [Source:MGI Symbol;Acc:MGI:1349406]	-
ENSMUSG00000063550	4814	7021	Nup98	7	102119398	102210176	-	12602	protein_coding	nucleoporin 98 [Source:MGI Symbol;Acc:MGI:109404]	-
ENSMUSG00000026547	4473	7353	Tagln2	1	172500047	172507380	+	2082	protein_coding	transgelin 2 [Source:MGI Symbol;Acc:MGI:1312985]	-
ENSMUSG00000027475	4818	7007	Kif3b	2	153291413	153333390	+	5635	protein_coding	kinesin family member 3B [Source:MGI Symbol;Acc:MGI:107688]	-
ENSMUSG00000040463	4642	7175	Mybbp1a	11	72441355	72451768	+	5803	protein_coding	MYB binding protein (P160) 1a [Source:MGI Symbol;Acc:MGI:106181]	-
ENSMUSG00000005034	4719	7096	Prkacb	3	146729574	146812990	-	8772	protein_coding	protein kinase, cAMP dependent, catalytic, beta [Source:MGI Symbol;Acc:MGI:97594]	-
ENSMUSG00000021583	4459	7353	Erap1	13	74639568	74693201	+	7280	protein_coding	endoplasmic reticulum aminopeptidase 1 [Source:MGI Symbol;Acc:MGI:1933403]	-
ENSMUSG00000024451	4710	7095	Arap3	18	37972624	37997574	-	5224	protein_coding	ArfGAP with RhoGAP domain, ankyrin repeat and PH domain 3 [Source:MGI Symbol;Acc:MGI:2147274]	-
ENSMUSG00000008763	4796	6985	Man1a2	3	100562208	100685503	-	7969	protein_coding	mannosidase, alpha, class 1A, member 2 [Source:MGI Symbol;Acc:MGI:104676]	-
ENSMUSG00000028917	4788	6993	Plekhm2	4	141625734	141664899	-	5186	protein_coding	pleckstrin homology domain containing, family M (with RUN domain) member 2 [Source:MGI Symbol;Acc:MGI:1916832]	-
ENSMUSG00000041236	4615	7154	Vps41	13	18717286	18866811	+	6728	protein_coding	VPS41 HOPS complex subunit [Source:MGI Symbol;Acc:MGI:1929215]	-
ENSMUSG00000035158	4552	7215	Mitf	6	97807052	98021349	+	6196	protein_coding	melanogenesis associated transcription factor [Source:MGI Symbol;Acc:MGI:104554]	bHLH
ENSMUSG00000053580	5057	6710	Tanc2	11	105589986	105929304	+	16605	protein_coding	tetratricopeptide repeat, ankyrin repeat and coiled-coil containing 2 [Source:MGI Symbol;Acc:MGI:2444121]	-
ENSMUSG00000041926	4921	6844	Rnpep	1	135262712	135284084	-	6977	protein_coding	arginyl aminopeptidase (aminopeptidase B) [Source:MGI Symbol;Acc:MGI:2384902]	-
ENSMUSG00000061132	4635	7130	Blnk	19	40928927	40994535	-	5991	protein_coding	B cell linker [Source:MGI Symbol;Acc:MGI:96878]	-
ENSMUSG00000049323	4786	6978	Smcr8	11	60777524	60788287	+	8078	protein_coding	Smith-Magenis syndrome chromosome region, candidate 8 homolog (human) [Source:MGI Symbol;Acc:MGI:2444720]	-
ENSMUSG00000070544	4746	7008	Top1	2	160645888	160722764	+	10426	protein_coding	topoisomerase (DNA) I [Source:MGI Symbol;Acc:MGI:98788]	-
ENSMUSG00000035356	4889	6853	Nfkbiz	16	55811375	55838899	-	5018	protein_coding	nuclear factor of kappa light polypeptide gene enhancer in B cells inhibitor, zeta [Source:MGI Symbol;Acc:MGI:1931595]	-
ENSMUSG00000037236	4717	7024	Matr3	18	35562146	35593835	+	9869	protein_coding	matrin 3 [Source:MGI Symbol;Acc:MGI:1298379]	-
ENSMUSG00000023977	4781	6958	Ubr2	17	46928295	47010556	-	9814	protein_coding	ubiquitin protein ligase E3 component n-recognin 2 [Source:MGI Symbol;Acc:MGI:1861099]	-
ENSMUSG00000015027	4697	7026	Galns	8	122578242	122611463	-	2650	protein_coding	galactosamine (N-acetyl)-6-sulfate sulfatase [Source:MGI Symbol;Acc:MGI:1355303]	-
ENSMUSG00000022855	4554	7169	Senp2	16	22009484	22049269	+	6901	protein_coding	SUMO/sentrin specific peptidase 2 [Source:MGI Symbol;Acc:MGI:1923076]	-
ENSMUSG00000025240	4652	7067	Sacm1l	9	123529759	123592600	+	3738	protein_coding	SAC1 suppressor of actin mutations 1-like (yeast) [Source:MGI Symbol;Acc:MGI:1933169]	-
ENSMUSG00000027566	4641	7077	Psma7	2	180036374	180042433	-	3071	protein_coding	proteasome (prosome, macropain) subunit, alpha type 7 [Source:MGI Symbol;Acc:MGI:1347070]	-
ENSMUSG00000041997	4785	6928	Tlk1	2	70712407	70825728	-	6474	protein_coding	tousled-like kinase 1 [Source:MGI Symbol;Acc:MGI:2441683]	-
ENSMUSG00000027162	4721	6991	Lin7c	2	109890853	109901003	+	4521	protein_coding	lin-7 homolog C (C. elegans) [Source:MGI Symbol;Acc:MGI:1330839]	-
ENSMUSG00000027878	5028	6677	Notch2	3	98013527	98150361	+	10782	protein_coding	notch 2 [Source:MGI Symbol;Acc:MGI:97364]	-
ENSMUSG00000056124	4730	6975	B4galt6	18	20684599	20746404	-	5808	protein_coding	UDP-Gal:betaGlcNAc beta 1,4-galactosyltransferase, polypeptide 6 [Source:MGI Symbol;Acc:MGI:1928380]	-
ENSMUSG00000040296	4540	7157	Ddx58	4	40203773	40239828	-	7050	protein_coding	DEAD (Asp-Glu-Ala-Asp) box polypeptide 58 [Source:MGI Symbol;Acc:MGI:2442858]	-
ENSMUSG00000013593	4573	7116	Ndufs2	1	171234853	171251388	-	2313	protein_coding	NADH:ubiquinone oxidoreductase core subunit S2 [Source:MGI Symbol;Acc:MGI:2385112]	-
ENSMUSG00000022350	4478	7202	Washc5	15	59331997	59374167	-	4244	protein_coding	WASH complex subunit 5 [Source:MGI Symbol;Acc:MGI:2146110]	-
ENSMUSG00000030766	4726	6949	Arhgap17	7	123279218	123369915	-	9759	protein_coding	Rho GTPase activating protein 17 [Source:MGI Symbol;Acc:MGI:1917747]	-
ENSMUSG00000035992	4650	7016	Fnip1	11	54438199	54518235	+	7119	protein_coding	folliculin interacting protein 1 [Source:MGI Symbol;Acc:MGI:2444668]	-
ENSMUSG00000028559	4490	7170	Osbpl9	4	109061145	109202272	-	7006	protein_coding	oxysterol binding protein-like 9 [Source:MGI Symbol;Acc:MGI:1923784]	-
ENSMUSG00000037933	4590	7069	Bicd2	13	49341585	49387026	+	6316	protein_coding	BICD cargo adaptor 2 [Source:MGI Symbol;Acc:MGI:1924145]	-
ENSMUSG00000039100	4809	6845	Mar-06	15	31455891	31531053	-	9174	protein_coding	membrane-associated ring finger (C3HC4) 6 [Source:MGI Symbol;Acc:MGI:2442773]	-
ENSMUSG00000091896	4458	7189	Ube2d2a	18	35771559	35807172	+	2483	protein_coding	ubiquitin-conjugating enzyme E2D 2A [Source:MGI Symbol;Acc:MGI:1930715]	-
ENSMUSG00000002102	4720	6926	Psmc3	2	91054009	91066369	+	2607	protein_coding	proteasome (prosome, macropain) 26S subunit, ATPase 3 [Source:MGI Symbol;Acc:MGI:1098754]	-
ENSMUSG00000036529	4746	6900	Sbf1	15	89288236	89315311	-	6826	protein_coding	SET binding factor 1 [Source:MGI Symbol;Acc:MGI:1925230]	-
ENSMUSG00000053477	4823	6815	Tcf4	18	69343356	69689079	+	27382	protein_coding	transcription factor 4 [Source:MGI Symbol;Acc:MGI:98506]	bHLH
ENSMUSG00000044791	4713	6923	Setd2	9	110532597	110618633	+	10754	protein_coding	SET domain containing 2 [Source:MGI Symbol;Acc:MGI:1918177]	-
ENSMUSG00000035311	4328	7307	Gnptab	10	88379132	88447329	+	5883	protein_coding	N-acetylglucosamine-1-phosphate transferase, alpha and beta subunits [Source:MGI Symbol;Acc:MGI:3643902]	-
ENSMUSG00000020589	4328	7296	Fam49a	12	12262139	12380965	+	12596	protein_coding	family with sequence similarity 49, member A [Source:MGI Symbol;Acc:MGI:1261783]	-
ENSMUSG00000019810	4433	7190	Fuca2	10	13499540	13519035	+	6161	protein_coding	fucosidase, alpha-L- 2, plasma [Source:MGI Symbol;Acc:MGI:1914098]	-
ENSMUSG00000057335	4795	6797	Cep170	1	176733653	176814067	-	18049	protein_coding	centrosomal protein 170 [Source:MGI Symbol;Acc:MGI:1918348]	-
ENSMUSG00000041736	4777	6813	Tspo	15	83563592	83574203	+	1051	protein_coding	translocator protein [Source:MGI Symbol;Acc:MGI:88222]	-
ENSMUSG00000021264	4608	6980	Yy1	12	108792973	108820148	+	6418	protein_coding	YY1 transcription factor [Source:MGI Symbol;Acc:MGI:99150]	zf-C2H2
ENSMUSG00000034269	4778	6807	Setd5	6	113077365	113153435	+	18347	protein_coding	SET domain containing 5 [Source:MGI Symbol;Acc:MGI:1920145]	-
ENSMUSG00000040481	4848	6733	Bptf	11	107033081	107132127	-	14081	protein_coding	bromodomain PHD finger transcription factor [Source:MGI Symbol;Acc:MGI:2444008]	-
ENSMUSG00000064193	4204	7375	Gm4735	2	80837141	80838442	+	1302	processed_pseudogene	predicted gene 4735 [Source:MGI Symbol;Acc:MGI:3645521]	-
ENSMUSG00000036155	4517	7061	Mgat5	1	127205015	127488336	+	10291	protein_coding	mannoside acetylglucosaminyltransferase 5 [Source:MGI Symbol;Acc:MGI:894701]	-
ENSMUSG00000024002	4716	6853	Brd4	17	32196274	32284722	-	9083	protein_coding	bromodomain containing 4 [Source:MGI Symbol;Acc:MGI:1888520]	-
ENSMUSG00000040907	4406	7157	Atp1a3	7	24978167	25005958	-	5958	protein_coding	ATPase, Na+/K+ transporting, alpha 3 polypeptide [Source:MGI Symbol;Acc:MGI:88107]	-
ENSMUSG00000040430	4835	6724	Pitpnc1	11	107207892	107470699	-	6612	protein_coding	phosphatidylinositol transfer protein, cytoplasmic 1 [Source:MGI Symbol;Acc:MGI:1919045]	-
ENSMUSG00000056537	4719	6832	Rlim	X	103957163	103981284	-	8917	protein_coding	ring finger protein, LIM domain interacting [Source:MGI Symbol;Acc:MGI:1342291]	-
ENSMUSG00000014748	4599	6942	Tex261	6	83768885	83775813	-	4088	protein_coding	testis expressed gene 261 [Source:MGI Symbol;Acc:MGI:1096575]	-
ENSMUSG00000020484	4436	7100	Xbp1	11	5520659	5525893	+	3248	protein_coding	X-box binding protein 1 [Source:MGI Symbol;Acc:MGI:98970]	TF_bZIP
ENSMUSG00000081051	4048	7480	Gm15427	1	95498621	95499151	+	531	processed_pseudogene	predicted pseudogene 15427 [Source:MGI Symbol;Acc:MGI:3642341]	-
ENSMUSG00000052337	4473	7049	Immt	6	71831331	71877388	+	11353	protein_coding	inner membrane protein, mitochondrial [Source:MGI Symbol;Acc:MGI:1923864]	-
ENSMUSG00000030704	4372	7150	Rab6a	7	100607410	100641268	+	3728	protein_coding	RAB6A, member RAS oncogene family [Source:MGI Symbol;Acc:MGI:894313]	-
ENSMUSG00000049339	4601	6908	Retreg2	1	75142778	75147913	+	2999	protein_coding	reticulophagy regulator family member 2 [Source:MGI Symbol;Acc:MGI:2388278]	-
ENSMUSG00000020400	4609	6896	Tnip1	11	54910785	54962917	-	3539	protein_coding	TNFAIP3 interacting protein 1 [Source:MGI Symbol;Acc:MGI:1926194]	-
ENSMUSG00000017929	4447	7055	B4galt5	2	167298444	167349183	-	4308	protein_coding	UDP-Gal:betaGlcNAc beta 1,4-galactosyltransferase, polypeptide 5 [Source:MGI Symbol;Acc:MGI:1927169]	-
ENSMUSG00000024614	4469	7030	Tmx3	18	90510154	90543267	+	4611	protein_coding	thioredoxin-related transmembrane protein 3 [Source:MGI Symbol;Acc:MGI:2442418]	-
ENSMUSG00000028248	4904	6594	Pnisr	4	21847583	21876475	+	10187	protein_coding	PNN interacting serine/arginine-rich [Source:MGI Symbol;Acc:MGI:1913875]	-
ENSMUSG00000029110	4476	7019	Rnf4	5	34336289	34355629	+	7287	protein_coding	ring finger protein 4 [Source:MGI Symbol;Acc:MGI:1201691]	-
ENSMUSG00000031770	4392	7086	Herpud1	8	94386438	94395377	+	2333	protein_coding	homocysteine-inducible, endoplasmic reticulum stress-inducible, ubiquitin-like domain member 1 [Source:MGI Symbol;Acc:MGI:1927406]	-
ENSMUSG00000068882	4512	6961	Ssb	2	69861562	69871846	+	2160	protein_coding	Sjogren syndrome antigen B [Source:MGI Symbol;Acc:MGI:98423]	-
ENSMUSG00000025326	4558	6903	Ube3a	7	59228750	59311536	+	20626	protein_coding	ubiquitin protein ligase E3A [Source:MGI Symbol;Acc:MGI:105098]	-
ENSMUSG00000034850	4704	6752	Tmem127	2	127247908	127261107	+	4811	protein_coding	transmembrane protein 127 [Source:MGI Symbol;Acc:MGI:1916720]	-
ENSMUSG00000031387	4731	6716	Renbp	X	73922121	73930850	-	2494	protein_coding	renin binding protein [Source:MGI Symbol;Acc:MGI:105940]	-
ENSMUSG00000025404	4499	6946	R3hdm2	10	127380327	127499384	+	5987	protein_coding	R3H domain containing 2 [Source:MGI Symbol;Acc:MGI:1919000]	-
ENSMUSG00000039087	4857	6585	Rreb1	13	37778400	37952005	+	13994	protein_coding	ras responsive element binding protein 1 [Source:MGI Symbol;Acc:MGI:2443664]	zf-C2H2
ENSMUSG00000025702	4608	6830	Mar-08	6	116338024	116409540	+	9634	protein_coding	membrane-associated ring finger (C3HC4) 8 [Source:MGI Symbol;Acc:MGI:1919029]	-
ENSMUSG00000022752	4555	6881	Tomm70a	16	57121703	57156705	+	9777	protein_coding	translocase of outer mitochondrial membrane 70A [Source:MGI Symbol;Acc:MGI:106295]	-
ENSMUSG00000021978	4547	6875	Extl3	14	65052060	65149855	-	6063	protein_coding	exostoses (multiple)-like 3 [Source:MGI Symbol;Acc:MGI:1860765]	-
ENSMUSG00000037822	4567	6843	Smim14	5	65446844	65537184	-	15976	protein_coding	small integral membrane protein 14 [Source:MGI Symbol;Acc:MGI:1915802]	-
ENSMUSG00000022216	4404	6995	Psme1	14	55578123	55581529	+	2209	protein_coding	proteasome (prosome, macropain) activator subunit 1 (PA28 alpha) [Source:MGI Symbol;Acc:MGI:1096367]	-
ENSMUSG00000035847	4478	6917	Ids	X	70343069	70365084	-	5101	protein_coding	iduronate 2-sulfatase [Source:MGI Symbol;Acc:MGI:96417]	-
ENSMUSG00000018677	4536	6850	Slc25a39	11	102402985	102407946	-	2756	protein_coding	solute carrier family 25, member 39 [Source:MGI Symbol;Acc:MGI:1196386]	-
ENSMUSG00000005881	4719	6663	Ergic3	2	156008045	156018279	+	2121	protein_coding	ERGIC and golgi 3 [Source:MGI Symbol;Acc:MGI:1913616]	-
ENSMUSG00000020115	4514	6867	Tbk1	10	121546455	121586787	-	3910	protein_coding	TANK-binding kinase 1 [Source:MGI Symbol;Acc:MGI:1929658]	-
ENSMUSG00000038280	4297	7077	Ostm1	10	42583822	42702459	+	7211	protein_coding	osteopetrosis associated transmembrane protein 1 [Source:MGI Symbol;Acc:MGI:2655574]	-
ENSMUSG00000028042	4831	6542	Zbtb7b	3	89377644	89394776	-	5591	protein_coding	zinc finger and BTB domain containing 7B [Source:MGI Symbol;Acc:MGI:102755]	ZBTB
ENSMUSG00000025950	4567	6804	Idh1	1	65158616	65186500	-	2771	protein_coding	isocitrate dehydrogenase 1 (NADP+), soluble [Source:MGI Symbol;Acc:MGI:96413]	-
ENSMUSG00000042133	4531	6840	Ppig	2	69722545	69754012	+	8122	protein_coding	peptidyl-prolyl isomerase G (cyclophilin G) [Source:MGI Symbol;Acc:MGI:2445173]	-
ENSMUSG00000021068	4754	6614	Nin	12	70011435	70113717	-	17005	protein_coding	ninein [Source:MGI Symbol;Acc:MGI:105108]	-
ENSMUSG00000037965	4622	6743	Zc3h7a	16	11136592	11176393	-	9160	protein_coding	zinc finger CCCH type containing 7 A [Source:MGI Symbol;Acc:MGI:2445044]	-
ENSMUSG00000053754	4822	6541	Chd8	14	52198151	52257780	-	16523	protein_coding	chromodomain helicase DNA binding protein 8 [Source:MGI Symbol;Acc:MGI:1915022]	-
ENSMUSG00000001751	4520	6839	Naglu	11	101070012	101077672	+	2658	protein_coding	alpha-N-acetylglucosaminidase (Sanfilippo disease IIIB) [Source:MGI Symbol;Acc:MGI:1351641]	-
ENSMUSG00000001289	4828	6529	Pfdn5	15	102326116	102331873	+	1394	protein_coding	prefoldin 5 [Source:MGI Symbol;Acc:MGI:1928753]	-
ENSMUSG00000028797	4623	6730	Tmem234	4	129600668	129624059	+	4273	protein_coding	transmembrane protein 234 [Source:MGI Symbol;Acc:MGI:1924049]	-
ENSMUSG00000032604	4525	6826	Qars	9	108507706	108515941	+	6572	protein_coding	glutaminyl-tRNA synthetase [Source:MGI Symbol;Acc:MGI:1915851]	-
ENSMUSG00000019188	4380	6970	H13	2	152669461	152708670	+	8884	protein_coding	histocompatibility 13 [Source:MGI Symbol;Acc:MGI:95886]	-
ENSMUSG00000040761	5044	6304	Spen	4	141467890	141538597	-	14089	protein_coding	spen family transcription repressor [Source:MGI Symbol;Acc:MGI:1891706]	-
ENSMUSG00000024725	4477	6867	Ostf1	19	18579328	18631789	-	4784	protein_coding	osteoclast stimulating factor 1 [Source:MGI Symbol;Acc:MGI:700012]	-
ENSMUSG00000027365	4556	6785	Trpm7	2	126791565	126876230	-	11315	protein_coding	transient receptor potential cation channel, subfamily M, member 7 [Source:MGI Symbol;Acc:MGI:1929996]	-
ENSMUSG00000030263	4714	6620	Lrmp	6	145115653	145174934	+	4070	protein_coding	lymphoid-restricted membrane protein [Source:MGI Symbol;Acc:MGI:108424]	-
ENSMUSG00000020300	4625	6708	Cpeb4	11	31872211	31935634	+	6369	protein_coding	cytoplasmic polyadenylation element binding protein 4 [Source:MGI Symbol;Acc:MGI:1914829]	-
ENSMUSG00000032050	4571	6760	Rdx	9	52047173	52088735	+	4639	protein_coding	radixin [Source:MGI Symbol;Acc:MGI:97887]	-
ENSMUSG00000027342	4323	6992	Pcna	2	132249162	132253314	-	2400	protein_coding	proliferating cell nuclear antigen [Source:MGI Symbol;Acc:MGI:97503]	-
ENSMUSG00000041560	4577	6734	Nop53	7	15936183	15946074	-	3847	protein_coding	NOP53 ribosome biogenesis factor [Source:MGI Symbol;Acc:MGI:2154441]	-
ENSMUSG00000029175	4672	6632	Slc35f6	5	30647933	30659729	+	8495	protein_coding	solute carrier family 35, member F6 [Source:MGI Symbol;Acc:MGI:1922169]	-
ENSMUSG00000045205	4468	6834	Dpy19l4	4	11261315	11322137	-	8101	protein_coding	dpy-19-like 4 (C. elegans) [Source:MGI Symbol;Acc:MGI:2685869]	-
ENSMUSG00000038095	4486	6814	Sbno1	5	124368702	124426001	-	19933	protein_coding	strawberry notch 1 [Source:MGI Symbol;Acc:MGI:2384298]	-
ENSMUSG00000004936	4366	6934	Map2k1	9	64185770	64253631	-	3391	protein_coding	mitogen-activated protein kinase kinase 1 [Source:MGI Symbol;Acc:MGI:1346866]	-
ENSMUSG00000004508	4686	6612	Gab2	7	97081586	97308946	+	6168	protein_coding	growth factor receptor bound protein 2-associated protein 2 [Source:MGI Symbol;Acc:MGI:1333854]	-
ENSMUSG00000005506	4617	6676	Celf1	2	90940382	91019497	+	8446	protein_coding	CUGBP, Elav-like family member 1 [Source:MGI Symbol;Acc:MGI:1342295]	-
ENSMUSG00000021408	4561	6729	Ripk1	13	34002363	34037147	+	8344	protein_coding	receptor (TNFRSF)-interacting serine-threonine kinase 1 [Source:MGI Symbol;Acc:MGI:108212]	-
ENSMUSG00000027652	4563	6725	Ralgapb	2	158409848	158499253	+	12992	protein_coding	Ral GTPase activating protein, beta subunit (non-catalytic) [Source:MGI Symbol;Acc:MGI:2444531]	-
ENSMUSG00000043004	4785	6502	Gng2	14	19872559	19977627	-	4390	protein_coding	guanine nucleotide binding protein (G protein), gamma 2 [Source:MGI Symbol;Acc:MGI:102705]	-
ENSMUSG00000042331	4302	6967	Specc1	11	61956763	62223013	+	14840	protein_coding	sperm antigen with calponin homology and coiled-coil domains 1 [Source:MGI Symbol;Acc:MGI:2442356]	-
ENSMUSG00000024908	4398	6861	Ppp6r3	19	3454928	3575749	-	9378	protein_coding	protein phosphatase 6, regulatory subunit 3 [Source:MGI Symbol;Acc:MGI:1921807]	-
ENSMUSG00000039959	4385	6871	Hip1	5	135406531	135545120	-	12961	protein_coding	huntingtin interacting protein 1 [Source:MGI Symbol;Acc:MGI:1099804]	-
ENSMUSG00000020387	4545	6707	Jade2	11	51813455	51857653	-	10760	protein_coding	jade family PHD finger 2 [Source:MGI Symbol;Acc:MGI:1924151]	-
ENSMUSG00000062397	4337	6903	Zfp706	15	36997027	37007773	-	4981	protein_coding	zinc finger protein 706 [Source:MGI Symbol;Acc:MGI:1915286]	-
ENSMUSG00000033671	4652	6585	Cep350	1	155844964	155973255	-	16520	protein_coding	centrosomal protein 350 [Source:MGI Symbol;Acc:MGI:1921331]	-
ENSMUSG00000041354	4724	6473	Rgl2	17	33929543	33937687	+	4625	protein_coding	ral guanine nucleotide dissociation stimulator-like 2 [Source:MGI Symbol;Acc:MGI:107483]	-
ENSMUSG00000025745	4506	6681	Hadha	5	30118304	30155162	-	8730	protein_coding	hydroxyacyl-Coenzyme A dehydrogenase/3-ketoacyl-Coenzyme A thiolase/enoyl-Coenzyme A hydratase (trifunctional protein), alpha subunit [Source:MGI Symbol;Acc:MGI:2135593]	-
ENSMUSG00000030208	4299	6888	Emp1	6	135362545	135383173	+	5935	protein_coding	epithelial membrane protein 1 [Source:MGI Symbol;Acc:MGI:107941]	-
ENSMUSG00000020321	4261	6926	Mdh1	11	21556787	21572367	-	2567	protein_coding	malate dehydrogenase 1, NAD (soluble) [Source:MGI Symbol;Acc:MGI:97051]	-
ENSMUSG00000073725	4476	6708	Lmbrd1	1	24678630	24766301	+	5960	protein_coding	LMBR1 domain containing 1 [Source:MGI Symbol;Acc:MGI:1915671]	-
ENSMUSG00000028645	4126	7055	Slc2a1	4	119108711	119137983	+	3506	protein_coding	solute carrier family 2 (facilitated glucose transporter), member 1 [Source:MGI Symbol;Acc:MGI:95755]	-
ENSMUSG00000004285	4430	6749	Atp6v1f	6	29467718	29470512	+	1063	protein_coding	ATPase, H+ transporting, lysosomal V1 subunit F [Source:MGI Symbol;Acc:MGI:1913394]	-
ENSMUSG00000015937	4605	6571	H2afy	13	56073619	56136361	-	6809	protein_coding	H2A histone family, member Y [Source:MGI Symbol;Acc:MGI:1349392]	-
ENSMUSG00000019471	4463	6707	Cdc37	9	21133222	21149982	-	8194	protein_coding	cell division cycle 37 [Source:MGI Symbol;Acc:MGI:109531]	-
ENSMUSG00000031691	4436	6732	Tnpo2	8	85036915	85057583	+	6285	protein_coding	transportin 2 (importin 3, karyopherin beta 2b) [Source:MGI Symbol;Acc:MGI:2384849]	-
ENSMUSG00000023952	4590	6571	Gtpbp2	17	46161032	46169370	+	5305	protein_coding	GTP binding protein 2 [Source:MGI Symbol;Acc:MGI:1860138]	-
ENSMUSG00000038773	4644	6503	Kdm3b	18	34777047	34838660	+	14095	protein_coding	KDM3B lysine (K)-specific demethylase 3B [Source:MGI Symbol;Acc:MGI:1923356]	-
ENSMUSG00000031729	4617	6520	Ist1	8	109671325	109693260	-	7006	protein_coding	increased sodium tolerance 1 homolog (yeast) [Source:MGI Symbol;Acc:MGI:1919205]	-
ENSMUSG00000030161	4566	6568	Gabarapl1	6	129533160	129542346	+	2013	protein_coding	gamma-aminobutyric acid (GABA) A receptor-associated protein-like 1 [Source:MGI Symbol;Acc:MGI:1914980]	-
ENSMUSG00000021669	4432	6700	Col4a3bp	13	96542618	96640167	+	8236	protein_coding	collagen, type IV, alpha 3 (Goodpasture antigen) binding protein [Source:MGI Symbol;Acc:MGI:1915268]	-
ENSMUSG00000020700	4625	6498	Map3k3	11	106084613	106155446	+	4023	protein_coding	mitogen-activated protein kinase kinase kinase 3 [Source:MGI Symbol;Acc:MGI:1346874]	-
ENSMUSG00000056770	4625	6491	Setd3	12	108106431	108179314	-	6035	protein_coding	SET domain containing 3 [Source:MGI Symbol;Acc:MGI:1289184]	-
ENSMUSG00000078429	4696	6408	Ctdsp2	10	126978717	126999975	+	5524	protein_coding	CTD (carboxy-terminal domain, RNA polymerase II, polypeptide A) small phosphatase 2 [Source:MGI Symbol;Acc:MGI:1098748]	-
ENSMUSG00000006301	4381	6719	Tmbim1	1	74288247	74305622	-	12659	protein_coding	transmembrane BAX inhibitor motif containing 1 [Source:MGI Symbol;Acc:MGI:1916910]	-
ENSMUSG00000031378	4477	6620	Abcd1	X	73716597	73738534	+	4192	protein_coding	ATP-binding cassette, sub-family D (ALD), member 1 [Source:MGI Symbol;Acc:MGI:1349215]	-
ENSMUSG00000017485	4549	6539	Top2b	14	16365179	16435462	+	14613	protein_coding	topoisomerase (DNA) II beta [Source:MGI Symbol;Acc:MGI:98791]	-
ENSMUSG00000045767	4432	6644	B230219D22Rik	13	55693124	55703500	+	4652	protein_coding	RIKEN cDNA B230219D22 gene [Source:MGI Symbol;Acc:MGI:1925771]	-
ENSMUSG00000022765	4311	6761	Snap29	16	17405986	17430827	+	3447	protein_coding	synaptosomal-associated protein 29 [Source:MGI Symbol;Acc:MGI:1914724]	-
ENSMUSG00000034636	4445	6608	Zyg11b	4	108229724	108301096	-	9046	protein_coding	zyg-ll family member B, cell cycle regulator [Source:MGI Symbol;Acc:MGI:2685277]	-
ENSMUSG00000034714	4393	6646	Ttyh2	11	114675431	114720977	+	3739	protein_coding	tweety family member 2 [Source:MGI Symbol;Acc:MGI:2157091]	-
ENSMUSG00000041992	4345	6690	Rapgef5	12	117516479	117759737	+	12785	protein_coding	Rap guanine nucleotide exchange factor (GEF) 5 [Source:MGI Symbol;Acc:MGI:2444365]	-
ENSMUSG00000054823	4405	6625	Nsd3	8	25601601	25719667	+	16513	protein_coding	nuclear receptor binding SET domain protein 3 [Source:MGI Symbol;Acc:MGI:2142581]	-
ENSMUSG00000020463	4368	6662	Ppp4r3b	11	29172890	29220797	+	5694	protein_coding	protein phosphatase 4 regulatory subunit 3B [Source:MGI Symbol;Acc:MGI:2144474]	-
ENSMUSG00000045551	4075	6954	Fpr1	17	17876471	17883940	-	1324	protein_coding	formyl peptide receptor 1 [Source:MGI Symbol;Acc:MGI:107443]	-
ENSMUSG00000028284	4340	6676	Map3k7	4	31964097	32023467	+	6423	protein_coding	mitogen-activated protein kinase kinase kinase 7 [Source:MGI Symbol;Acc:MGI:1346877]	-
ENSMUSG00000049502	4481	6534	Dtx3l	16	35926511	35939151	-	5725	protein_coding	deltex 3-like, E3 ubiquitin ligase [Source:MGI Symbol;Acc:MGI:2656973]	-
ENSMUSG00000015341	4223	6781	Golga7	8	23241346	23257074	-	6726	protein_coding	golgi autoantigen, golgin subfamily a, 7 [Source:MGI Symbol;Acc:MGI:1931029]	-
ENSMUSG00000041763	4440	6558	Tpp2	1	43933647	44003000	+	10078	protein_coding	tripeptidyl peptidase II [Source:MGI Symbol;Acc:MGI:102724]	-
ENSMUSG00000029407	4268	6730	Uso1	5	92137938	92202798	+	5847	protein_coding	USO1 vesicle docking factor [Source:MGI Symbol;Acc:MGI:1929095]	-
ENSMUSG00000029004	4603	6393	Kmt2e	5	23434441	23504235	+	10444	protein_coding	lysine (K)-specific methyltransferase 2E [Source:MGI Symbol;Acc:MGI:1924825]	-
ENSMUSG00000041645	4282	6710	Ddx24	12	103407982	103425830	-	8242	protein_coding	DEAD (Asp-Glu-Ala-Asp) box polypeptide 24 [Source:MGI Symbol;Acc:MGI:1351337]	-
ENSMUSG00000033382	4340	6645	Trappc8	18	20817223	20896093	-	12045	protein_coding	trafficking protein particle complex 8 [Source:MGI Symbol;Acc:MGI:2443008]	-
ENSMUSG00000004789	4339	6629	Dlst	12	85110833	85134845	+	9559	protein_coding	dihydrolipoamide S-succinyltransferase (E2 component of 2-oxo-glutarate complex) [Source:MGI Symbol;Acc:MGI:1926170]	-
ENSMUSG00000038429	4386	6580	Usp5	6	124815019	124829484	-	4621	protein_coding	ubiquitin specific peptidase 5 (isopeptidase T) [Source:MGI Symbol;Acc:MGI:1347343]	-
ENSMUSG00000015396	4266	6700	Cd83	13	43784775	43803132	+	2572	protein_coding	CD83 antigen [Source:MGI Symbol;Acc:MGI:1328316]	-
ENSMUSG00000038312	4603	6349	Edem2	2	155701677	155729475	-	3463	protein_coding	ER degradation enhancer, mannosidase alpha-like 2 [Source:MGI Symbol;Acc:MGI:1915540]	-
ENSMUSG00000039191	4226	6725	Rbpj	5	53466152	53657362	+	12750	protein_coding	recombination signal binding protein for immunoglobulin kappa J region [Source:MGI Symbol;Acc:MGI:96522]	CSL
ENSMUSG00000004460	4432	6518	Dnajb11	16	22857845	22879634	+	3236	protein_coding	DnaJ heat shock protein family (Hsp40) member B11 [Source:MGI Symbol;Acc:MGI:1915088]	-
ENSMUSG00000020077	4318	6629	Srgn	10	62493833	62527451	-	2196	protein_coding	serglycin [Source:MGI Symbol;Acc:MGI:97756]	-
ENSMUSG00000022265	4368	6567	Ank	15	27466677	27594909	+	3610	protein_coding	progressive ankylosis [Source:MGI Symbol;Acc:MGI:3045421]	-
ENSMUSG00000031537	4416	6513	Ikbkb	8	22659212	22706589	-	19078	protein_coding	inhibitor of kappaB kinase beta [Source:MGI Symbol;Acc:MGI:1338071]	-
ENSMUSG00000000631	4515	6413	Myo18a	11	77763246	77865980	+	16037	protein_coding	myosin XVIIIA [Source:MGI Symbol;Acc:MGI:2667185]	-
ENSMUSG00000026965	4293	6634	Anapc2	2	25272478	25285915	+	3445	protein_coding	anaphase promoting complex subunit 2 [Source:MGI Symbol;Acc:MGI:2139135]	-
ENSMUSG00000038762	4364	6559	Abcf1	17	35956819	35969761	-	4410	protein_coding	ATP-binding cassette, sub-family F (GCN20), member 1 [Source:MGI Symbol;Acc:MGI:1351658]	-
ENSMUSG00000041815	4319	6603	Poldip3	15	83125976	83149384	-	5681	protein_coding	polymerase (DNA-directed), delta interacting protein 3 [Source:MGI Symbol;Acc:MGI:1921076]	-
ENSMUSG00000005417	4422	6493	Mprip	11	59661305	59780860	+	13327	protein_coding	myosin phosphatase Rho interacting protein [Source:MGI Symbol;Acc:MGI:1349438]	-
ENSMUSG00000013663	4307	6608	Pten	19	32757497	32826160	+	11507	protein_coding	phosphatase and tensin homolog [Source:MGI Symbol;Acc:MGI:109583]	-
ENSMUSG00000061119	4355	6556	Prcp	7	92874470	92934583	+	5497	protein_coding	prolylcarboxypeptidase (angiotensinase C) [Source:MGI Symbol;Acc:MGI:1919711]	-
ENSMUSG00000000489	4122	6783	Pdgfb	15	79995874	80014977	-	4161	protein_coding	platelet derived growth factor, B polypeptide [Source:MGI Symbol;Acc:MGI:97528]	-
ENSMUSG00000048878	4391	6512	Hexim1	11	103116231	103119725	+	3495	protein_coding	hexamethylene bis-acetamide inducible 1 [Source:MGI Symbol;Acc:MGI:2385923]	-
ENSMUSG00000012114	4276	6622	Med15	16	17651208	17732891	-	11642	protein_coding	mediator complex subunit 15 [Source:MGI Symbol;Acc:MGI:2137379]	-
ENSMUSG00000020190	4399	6494	Mknk2	10	80665327	80678112	-	3892	protein_coding	MAP kinase-interacting serine/threonine kinase 2 [Source:MGI Symbol;Acc:MGI:894279]	-
ENSMUSG00000018750	4734	6155	Zbtb4	11	69765912	69784023	+	8117	protein_coding	zinc finger and BTB domain containing 4 [Source:MGI Symbol;Acc:MGI:1922830]	ZBTB
ENSMUSG00000020075	4320	6557	Ddx21	10	62580251	62602281	-	5177	protein_coding	DEAD (Asp-Glu-Ala-Asp) box polypeptide 21 [Source:MGI Symbol;Acc:MGI:1860494]	-
ENSMUSG00000022807	4483	6394	Osbpl11	16	33185071	33243312	+	5091	protein_coding	oxysterol binding protein-like 11 [Source:MGI Symbol;Acc:MGI:2146553]	-
ENSMUSG00000005161	4174	6699	Prdx2	8	84969587	84974834	+	3050	protein_coding	peroxiredoxin 2 [Source:MGI Symbol;Acc:MGI:109486]	-
ENSMUSG00000044147	4556	6316	Arf6	12	69372150	69373783	+	1534	protein_coding	ADP-ribosylation factor 6 [Source:MGI Symbol;Acc:MGI:99435]	-
ENSMUSG00000032612	4238	6625	Usp4	9	108347853	108392545	+	8628	protein_coding	ubiquitin specific peptidase 4 (proto-oncogene) [Source:MGI Symbol;Acc:MGI:98905]	-
ENSMUSG00000003037	4522	6340	Rab8a	8	72161200	72183904	+	4678	protein_coding	RAB8A, member RAS oncogene family [Source:MGI Symbol;Acc:MGI:96960]	-
ENSMUSG00000029434	4361	6499	Vps33a	5	123528659	123573038	-	4790	protein_coding	VPS33A CORVET/HOPS core subunit [Source:MGI Symbol;Acc:MGI:1924823]	-
ENSMUSG00000025651	4208	6650	Uqcrc1	9	108936633	108949623	+	4135	protein_coding	ubiquinol-cytochrome c reductase core protein 1 [Source:MGI Symbol;Acc:MGI:107876]	-
ENSMUSG00000039316	4312	6544	Rftn1	17	49992257	50190674	-	4504	protein_coding	raftlin lipid raft linker 1 [Source:MGI Symbol;Acc:MGI:1923688]	-
ENSMUSG00000040339	4137	6718	Fam102b	3	108970997	109027607	-	5702	protein_coding	family with sequence similarity 102, member B [Source:MGI Symbol;Acc:MGI:3036259]	-
ENSMUSG00000023913	4141	6713	Pla2g7	17	43568098	43612201	+	2905	protein_coding	phospholipase A2, group VII (platelet-activating factor acetylhydrolase, plasma) [Source:MGI Symbol;Acc:MGI:1351327]	-
ENSMUSG00000001783	4486	6361	Rtcb	10	85938637	85957823	-	2615	protein_coding	RNA 2',3'-cyclic phosphate and 5'-OH ligase [Source:MGI Symbol;Acc:MGI:106379]	-
ENSMUSG00000071655	4377	6454	Ubxn1	19	8871559	8875663	+	1068	protein_coding	UBX domain protein 1 [Source:MGI Symbol;Acc:MGI:1289301]	-
ENSMUSG00000052040	4490	6336	Klf13	7	63886351	63938915	-	7531	protein_coding	Kruppel-like factor 13 [Source:MGI Symbol;Acc:MGI:1354948]	zf-C2H2
ENSMUSG00000003068	4514	6312	Stk11	10	80115803	80130682	+	4580	protein_coding	serine/threonine kinase 11 [Source:MGI Symbol;Acc:MGI:1341870]	-
ENSMUSG00000061288	4483	6342	Taok3	5	117120129	117275219	+	11159	protein_coding	TAO kinase 3 [Source:MGI Symbol;Acc:MGI:3041177]	-
ENSMUSG00000048874	4371	6450	Phf3	1	30802339	30873921	-	14190	protein_coding	PHD finger protein 3 [Source:MGI Symbol;Acc:MGI:2446126]	-
ENSMUSG00000019802	4323	6491	Sec63	10	42761496	42832514	+	8787	protein_coding	SEC63-like (S. cerevisiae) [Source:MGI Symbol;Acc:MGI:2155302]	-
ENSMUSG00000018379	4318	6495	Srsf1	11	88047373	88053755	+	5710	protein_coding	serine/arginine-rich splicing factor 1 [Source:MGI Symbol;Acc:MGI:98283]	-
ENSMUSG00000003402	4134	6666	Prkcsh	9	22002806	22014222	+	4275	protein_coding	protein kinase C substrate 80K-H [Source:MGI Symbol;Acc:MGI:107877]	-
ENSMUSG00000042572	4183	6609	Ube2q1	3	89773616	89784000	+	6197	protein_coding	ubiquitin-conjugating enzyme E2Q family member 1 [Source:MGI Symbol;Acc:MGI:1917343]	-
ENSMUSG00000009863	4124	6668	Sdhb	4	140961203	140979193	+	2239	protein_coding	succinate dehydrogenase complex, subunit B, iron sulfur (Ip) [Source:MGI Symbol;Acc:MGI:1914930]	-
ENSMUSG00000038664	4765	6026	Herc1	9	66350450	66508775	+	27464	protein_coding	HECT and RLD domain containing E3 ubiquitin protein ligase family member 1 [Source:MGI Symbol;Acc:MGI:2384589]	-
ENSMUSG00000031015	4515	6274	Swap70	7	110221711	110283506	+	8090	protein_coding	SWA-70 protein [Source:MGI Symbol;Acc:MGI:1298390]	-
ENSMUSG00000031392	4336	6445	Irak1	X	74013914	74023918	-	4716	protein_coding	interleukin-1 receptor-associated kinase 1 [Source:MGI Symbol;Acc:MGI:107420]	-
ENSMUSG00000029723	4621	6153	Tsc22d4	5	137745730	137768450	+	7509	protein_coding	TSC22 domain family, member 4 [Source:MGI Symbol;Acc:MGI:1926079]	-
ENSMUSG00000031633	4314	6453	Slc25a4	8	46206797	46211284	-	2353	protein_coding	solute carrier family 25 (mitochondrial carrier, adenine nucleotide translocator), member 4 [Source:MGI Symbol;Acc:MGI:1353495]	-
ENSMUSG00000021500	4434	6328	Ddx46	13	55635027	55681256	+	7295	protein_coding	DEAD (Asp-Glu-Ala-Asp) box polypeptide 46 [Source:MGI Symbol;Acc:MGI:1920895]	-
ENSMUSG00000029686	4213	6545	Cul1	6	47453398	47526139	+	4040	protein_coding	cullin 1 [Source:MGI Symbol;Acc:MGI:1349658]	-
ENSMUSG00000036138	4247	6511	Acaa1a	9	119339676	119350299	+	4414	protein_coding	acetyl-Coenzyme A acyltransferase 1A [Source:MGI Symbol;Acc:MGI:2148491]	-
ENSMUSG00000001248	4473	6282	Gramd1a	7	31130127	31155896	-	5239	protein_coding	GRAM domain containing 1A [Source:MGI Symbol;Acc:MGI:105490]	-
ENSMUSG00000057554	4462	6282	Lgals8	13	12439415	12464944	-	3688	protein_coding	lectin, galactose binding, soluble 8 [Source:MGI Symbol;Acc:MGI:1928481]	-
ENSMUSG00000032449	4451	6287	Slc25a36	9	97074961	97111157	-	9594	protein_coding	solute carrier family 25, member 36 [Source:MGI Symbol;Acc:MGI:1924909]	-
ENSMUSG00000027433	4318	6413	Xrn2	2	147012996	147078000	+	3981	protein_coding	5'-3' exoribonuclease 2 [Source:MGI Symbol;Acc:MGI:894687]	-
ENSMUSG00000015002	4152	6579	Efr3a	15	65787034	65873816	+	11399	protein_coding	EFR3 homolog A [Source:MGI Symbol;Acc:MGI:1923990]	-
ENSMUSG00000025630	4114	6615	Hprt	X	52988137	53021659	+	1289	protein_coding	hypoxanthine guanine phosphoribosyl transferase [Source:MGI Symbol;Acc:MGI:96217]	-
ENSMUSG00000029577	4285	6437	Ube3b	5	114380607	114421169	+	5294	protein_coding	ubiquitin protein ligase E3B [Source:MGI Symbol;Acc:MGI:1891295]	-
ENSMUSG00000030007	4320	6394	Cct7	6	85451514	85468475	+	6778	protein_coding	chaperonin containing Tcp1, subunit 7 (eta) [Source:MGI Symbol;Acc:MGI:107184]	-
ENSMUSG00000028184	4561	6150	Adgrl2	3	148815583	148990555	-	14198	protein_coding	adhesion G protein-coupled receptor L2 [Source:MGI Symbol;Acc:MGI:2139714]	-
ENSMUSG00000027087	4279	6431	Itgav	2	83724397	83806916	+	10744	protein_coding	integrin alpha V [Source:MGI Symbol;Acc:MGI:96608]	-
ENSMUSG00000030452	4292	6417	Nipa2	7	55931287	55962476	-	7068	protein_coding	non imprinted in Prader-Willi/Angelman syndrome 2 homolog (human) [Source:MGI Symbol;Acc:MGI:1913918]	-
ENSMUSG00000051506	4503	6204	Wdfy4	14	32959547	33185508	-	10552	protein_coding	WD repeat and FYVE domain containing 4 [Source:MGI Symbol;Acc:MGI:3584510]	-
ENSMUSG00000041836	4194	6512	Ptpre	7	135537481	135686293	+	10201	protein_coding	protein tyrosine phosphatase, receptor type, E [Source:MGI Symbol;Acc:MGI:97813]	-
ENSMUSG00000040850	4366	6340	Psme4	11	30771726	30880361	+	8382	protein_coding	proteasome (prosome, macropain) activator subunit 4 [Source:MGI Symbol;Acc:MGI:2143994]	-
ENSMUSG00000028955	4191	6507	Vamp3	4	151047300	151057963	-	2889	protein_coding	vesicle-associated membrane protein 3 [Source:MGI Symbol;Acc:MGI:1321389]	-
ENSMUSG00000030890	4052	6642	Ilk	7	105736592	105742925	+	2744	protein_coding	integrin linked kinase [Source:MGI Symbol;Acc:MGI:1195267]	-
ENSMUSG00000035725	4283	6406	Prkx	X	77761411	77796278	-	5807	protein_coding	protein kinase, X-linked [Source:MGI Symbol;Acc:MGI:1309999]	-
ENSMUSG00000028277	4257	6429	Ube2j1	4	33031416	33052363	+	3530	protein_coding	ubiquitin-conjugating enzyme E2J 1 [Source:MGI Symbol;Acc:MGI:1926245]	-
ENSMUSG00000025888	4337	6349	Casp1	9	5298517	5307265	+	1497	protein_coding	caspase 1 [Source:MGI Symbol;Acc:MGI:96544]	-
ENSMUSG00000019907	4346	6328	Ppp1r12a	10	108162193	108284475	+	8020	protein_coding	protein phosphatase 1, regulatory subunit 12A [Source:MGI Symbol;Acc:MGI:1309528]	-
ENSMUSG00000020777	4345	6321	Acox1	11	116171888	116199045	-	5082	protein_coding	acyl-Coenzyme A oxidase 1, palmitoyl [Source:MGI Symbol;Acc:MGI:1330812]	-
ENSMUSG00000031701	4159	6505	Dnaja2	8	85537633	85555344	-	2975	protein_coding	DnaJ heat shock protein family (Hsp40) member A2 [Source:MGI Symbol;Acc:MGI:1931882]	-
ENSMUSG00000036257	4274	6390	Pnpla8	12	44221370	44322532	+	14174	protein_coding	patatin-like phospholipase domain containing 8 [Source:MGI Symbol;Acc:MGI:1914702]	-
ENSMUSG00000020362	4157	6503	Cnot6	11	49671503	49712723	-	6610	protein_coding	CCR4-NOT transcription complex, subunit 6 [Source:MGI Symbol;Acc:MGI:2144529]	-
ENSMUSG00000041890	4337	6321	Git2	5	114727407	114775517	-	17362	protein_coding	G protein-coupled receptor kinase-interactor 2 [Source:MGI Symbol;Acc:MGI:1347053]	-
ENSMUSG00000031540	4538	6120	Kat6a	8	22859535	22943259	+	9180	protein_coding	K(lysine) acetyltransferase 6A [Source:MGI Symbol;Acc:MGI:2442415]	-
ENSMUSG00000003039	4132	6526	Fam32a	8	72219730	72224418	+	4409	protein_coding	family with sequence similarity 32, member A [Source:MGI Symbol;Acc:MGI:1915172]	-
ENSMUSG00000013846	4076	6579	St3gal1	15	67102875	67176830	-	6851	protein_coding	ST3 beta-galactoside alpha-2,3-sialyltransferase 1 [Source:MGI Symbol;Acc:MGI:98304]	-
ENSMUSG00000021870	4326	6322	Slmap	14	26413168	26534931	-	8054	protein_coding	sarcolemma associated protein [Source:MGI Symbol;Acc:MGI:1933549]	-
ENSMUSG00000024079	4286	6351	Eif2ak2	17	78852564	78882573	-	5113	protein_coding	eukaryotic translation initiation factor 2-alpha kinase 2 [Source:MGI Symbol;Acc:MGI:1353449]	-
ENSMUSG00000030064	4252	6378	Frmd4b	6	97286867	97617541	-	14302	protein_coding	FERM domain containing 4B [Source:MGI Symbol;Acc:MGI:2141794]	-
ENSMUSG00000005566	4034	6596	Trim28	7	12999114	13031035	+	4158	protein_coding	tripartite motif-containing 28 [Source:MGI Symbol;Acc:MGI:109274]	-
ENSMUSG00000021877	4010	6616	Arf4	14	26638074	26665084	+	3603	protein_coding	ADP-ribosylation factor 4 [Source:MGI Symbol;Acc:MGI:99433]	-
ENSMUSG00000015750	4511	6111	Aph1a	3	95893969	95898288	+	3450	protein_coding	aph1 homolog A, gamma secretase subunit [Source:MGI Symbol;Acc:MGI:2385110]	-
ENSMUSG00000039159	4384	6236	Ube2h	6	30211289	30304539	-	4780	protein_coding	ubiquitin-conjugating enzyme E2H [Source:MGI Symbol;Acc:MGI:104632]	-
ENSMUSG00000024483	4281	6337	Ankhd1	18	36559987	36665917	+	9845	protein_coding	ankyrin repeat and KH domain containing 1 [Source:MGI Symbol;Acc:MGI:1921733]	-
ENSMUSG00000002881	4274	6328	Nab1	1	52457294	52500679	-	4100	protein_coding	Ngfi-A binding protein 1 [Source:MGI Symbol;Acc:MGI:107564]	-
ENSMUSG00000015932	4043	6552	Dstn	2	143915320	143943324	+	1911	protein_coding	destrin [Source:MGI Symbol;Acc:MGI:1929270]	-
ENSMUSG00000001280	4307	6285	Sp1	15	102406143	102436404	+	8262	protein_coding	trans-acting transcription factor 1 [Source:MGI Symbol;Acc:MGI:98372]	zf-C2H2
ENSMUSG00000027381	4268	6318	Bcl2l11	2	128126038	128162547	+	8029	protein_coding	BCL2-like 11 (apoptosis facilitator) [Source:MGI Symbol;Acc:MGI:1197519]	-
ENSMUSG00000020132	4138	6448	Rab21	10	115287084	115315594	-	5047	protein_coding	RAB21, member RAS oncogene family [Source:MGI Symbol;Acc:MGI:894308]	-
ENSMUSG00000051510	4476	6110	Mafg	11	120625117	120633600	-	5613	protein_coding	v-maf musculoaponeurotic fibrosarcoma oncogene family, protein G (avian) [Source:MGI Symbol;Acc:MGI:96911]	TF_bZIP
ENSMUSG00000000131	4122	6452	Xpo6	7	126101715	126200501	-	16920	protein_coding	exportin 6 [Source:MGI Symbol;Acc:MGI:2429950]	-
ENSMUSG00000074582	4200	6371	Arfgef2	2	166805588	166898052	+	8770	protein_coding	ADP-ribosylation factor guanine nucleotide-exchange factor 2 (brefeldin A-inhibited) [Source:MGI Symbol;Acc:MGI:2139354]	-
ENSMUSG00000032570	4295	6274	Atp2c1	9	105403539	105527319	-	9694	protein_coding	ATPase, Ca++-sequestering [Source:MGI Symbol;Acc:MGI:1889008]	-
ENSMUSG00000030002	4261	6304	Dusp11	6	85942268	85961667	-	8754	protein_coding	dual specificity phosphatase 11 (RNA/RNP complex 1-interacting) [Source:MGI Symbol;Acc:MGI:1919352]	-
ENSMUSG00000016541	4062	6500	Atxn10	15	85336245	85463212	+	1937	protein_coding	ataxin 10 [Source:MGI Symbol;Acc:MGI:1859293]	-
ENSMUSG00000001576	4131	6431	Ergic1	17	26561489	26656931	+	6456	protein_coding	endoplasmic reticulum-golgi intermediate compartment (ERGIC) 1 [Source:MGI Symbol;Acc:MGI:1914708]	-
ENSMUSG00000043998	4346	6215	Mgat2	12	69184157	69186770	+	2614	protein_coding	mannoside acetylglucosaminyltransferase 2 [Source:MGI Symbol;Acc:MGI:2384966]	-
ENSMUSG00000028962	4219	6341	Slc4a2	5	24423837	24440950	+	8322	protein_coding	solute carrier family 4 (anion exchanger), member 2 [Source:MGI Symbol;Acc:MGI:109351]	-
ENSMUSG00000022906	4275	6284	Parp9	16	35938470	35972605	+	4872	protein_coding	poly (ADP-ribose) polymerase family, member 9 [Source:MGI Symbol;Acc:MGI:1933117]	-
ENSMUSG00000032199	3969	6589	Polr2m	9	71478437	71485935	-	2424	protein_coding	polymerase (RNA) II (DNA directed) polypeptide M [Source:MGI Symbol;Acc:MGI:107282]	-
ENSMUSG00000005656	4166	6392	Snx6	12	54746349	54795703	-	2998	protein_coding	sorting nexin 6 [Source:MGI Symbol;Acc:MGI:1919433]	-
ENSMUSG00000026596	4404	6148	Abl2	1	156558786	156649568	+	10800	protein_coding	v-abl Abelson murine leukemia viral oncogene 2 (arg, Abelson-related gene) [Source:MGI Symbol;Acc:MGI:87860]	-
ENSMUSG00000029249	4208	6327	Rest	5	77265491	77286432	+	7222	protein_coding	RE1-silencing transcription factor [Source:MGI Symbol;Acc:MGI:104897]	zf-C2H2
ENSMUSG00000054428	4221	6304	Atpif1	4	132530555	132533659	-	1441	protein_coding	ATPase inhibitory factor 1 [Source:MGI Symbol;Acc:MGI:1196457]	-
ENSMUSG00000001910	4153	6368	Nacc1	8	84670483	84687862	-	4300	protein_coding	nucleus accumbens associated 1, BEN and BTB (POZ) domain containing [Source:MGI Symbol;Acc:MGI:1914080]	-
ENSMUSG00000053581	4169	6346	Zfand2a	5	139471211	139484549	-	3407	protein_coding	zinc finger, AN1-type domain 2A [Source:MGI Symbol;Acc:MGI:2140729]	-
ENSMUSG00000006527	4245	6267	Sfmbt1	14	30714849	30822721	+	8637	protein_coding	Scm-like with four mbt domains 1 [Source:MGI Symbol;Acc:MGI:1859609]	-
ENSMUSG00000030168	4181	6326	Adipor2	6	119353150	119417704	-	5979	protein_coding	adiponectin receptor 2 [Source:MGI Symbol;Acc:MGI:93830]	-
ENSMUSG00000036112	4124	6379	Metap2	10	93858489	93897093	-	7654	protein_coding	methionine aminopeptidase 2 [Source:MGI Symbol;Acc:MGI:1929701]	-
ENSMUSG00000056342	4289	6212	Usp34	11	23306895	23490560	+	18453	protein_coding	ubiquitin specific peptidase 34 [Source:MGI Symbol;Acc:MGI:109473]	-
ENSMUSG00000037416	4357	6141	Dmxl1	18	49832670	49965473	+	21923	protein_coding	Dmx-like 1 [Source:MGI Symbol;Acc:MGI:2443926]	-
ENSMUSG00000000743	4214	6280	Chmp1a	8	123204264	123212763	-	3272	protein_coding	charged multivesicular body protein 1A [Source:MGI Symbol;Acc:MGI:1920159]	-
ENSMUSG00000036646	4307	6179	Man1b1	2	25332338	25352212	+	5391	protein_coding	mannosidase, alpha, class 1B, member 1 [Source:MGI Symbol;Acc:MGI:2684954]	-
ENSMUSG00000037966	4071	6408	Ninj1	13	49187485	49196244	+	1570	protein_coding	ninjurin 1 [Source:MGI Symbol;Acc:MGI:1196617]	-
ENSMUSG00000024533	4269	6206	Spire1	18	67488209	67610790	-	7766	protein_coding	spire type actin nucleation factor 1 [Source:MGI Symbol;Acc:MGI:1915416]	-
ENSMUSG00000025786	4149	6317	Zdhhc3	9	123066160	123113205	-	13682	protein_coding	zinc finger, DHHC domain containing 3 [Source:MGI Symbol;Acc:MGI:1926134]	-
ENSMUSG00000041697	4107	6343	Cox6a1	5	115345642	115348981	-	702	protein_coding	cytochrome c oxidase subunit 6A1 [Source:MGI Symbol;Acc:MGI:103099]	-
ENSMUSG00000021990	4067	6383	Spata13	14	60634001	60764556	+	9102	protein_coding	spermatogenesis associated 13 [Source:MGI Symbol;Acc:MGI:104838]	-
ENSMUSG00000045932	4111	6331	Ifit2	19	34550694	34576419	+	3927	protein_coding	interferon-induced protein with tetratricopeptide repeats 2 [Source:MGI Symbol;Acc:MGI:99449]	-
ENSMUSG00000015291	4193	6225	Gdi1	X	74304998	74311862	+	4296	protein_coding	guanosine diphosphate (GDP) dissociation inhibitor 1 [Source:MGI Symbol;Acc:MGI:99846]	-
ENSMUSG00000013707	4405	6010	Tnfaip8l2	3	95139521	95142360	-	1122	protein_coding	tumor necrosis factor, alpha-induced protein 8-like 2 [Source:MGI Symbol;Acc:MGI:1917019]	-
ENSMUSG00000021024	3970	6445	Psma6	12	55384222	55418454	+	1234	protein_coding	proteasome (prosome, macropain) subunit, alpha type 6 [Source:MGI Symbol;Acc:MGI:1347006]	-
ENSMUSG00000098112	4396	6011	Bin2	15	100641077	100669553	-	2530	protein_coding	bridging integrator 2 [Source:MGI Symbol;Acc:MGI:3611448]	-
ENSMUSG00000081895	6119	4283	Rpl17-ps10	7	72648757	72649311	-	555	processed_pseudogene	ribosomal protein L17, pseudogene 10 [Source:MGI Symbol;Acc:MGI:3642871]	-
ENSMUSG00000030327	4222	6175	Necap1	6	122874474	122888941	+	3651	protein_coding	NECAP endocytosis associated 1 [Source:MGI Symbol;Acc:MGI:1914852]	-
ENSMUSG00000041891	4215	6179	Lman1	18	65980754	66022580	-	6411	protein_coding	lectin, mannose-binding, 1 [Source:MGI Symbol;Acc:MGI:1917611]	-
ENSMUSG00000025154	4567	5824	Arhgap19	19	41766588	41802084	-	5140	protein_coding	Rho GTPase activating protein 19 [Source:MGI Symbol;Acc:MGI:1918335]	-
ENSMUSG00000048249	4077	6313	Crebrf	17	26715650	26776635	+	8564	protein_coding	CREB3 regulatory factor [Source:MGI Symbol;Acc:MGI:1924378]	-
ENSMUSG00000021125	4210	6177	Arg2	12	79130777	79156301	+	1428	protein_coding	arginase type II [Source:MGI Symbol;Acc:MGI:1330806]	-
ENSMUSG00000024646	4240	6145	Cyb5a	18	84851338	84880401	+	2143	protein_coding	cytochrome b5 type A (microsomal) [Source:MGI Symbol;Acc:MGI:1926952]	-
ENSMUSG00000025332	4328	6053	Kdm5c	X	152233020	152274535	+	7110	protein_coding	lysine (K)-specific demethylase 5C [Source:MGI Symbol;Acc:MGI:99781]	ARID
ENSMUSG00000021413	4330	6046	Prpf4b	13	34875302	34906064	+	8430	protein_coding	pre-mRNA processing factor 4B [Source:MGI Symbol;Acc:MGI:109584]	-
ENSMUSG00000003380	4029	6338	Rabac1	7	24969752	24972754	-	1523	protein_coding	Rab acceptor 1 (prenylated) [Source:MGI Symbol;Acc:MGI:1201692]	-
ENSMUSG00000022201	4020	6347	Zfr	15	12117831	12185683	+	5911	protein_coding	zinc finger RNA binding protein [Source:MGI Symbol;Acc:MGI:1341890]	-
ENSMUSG00000026626	4051	6306	Ppp2r5a	1	191351975	191403272	-	9607	protein_coding	protein phosphatase 2, regulatory subunit B', alpha [Source:MGI Symbol;Acc:MGI:2388479]	-
ENSMUSG00000079020	4376	5968	Slc45a4	15	73577424	73645762	-	8471	protein_coding	solute carrier family 45, member 4 [Source:MGI Symbol;Acc:MGI:2146236]	-
ENSMUSG00000033732	4133	6205	Sf3b3	8	110810239	110846787	-	10919	protein_coding	splicing factor 3b, subunit 3 [Source:MGI Symbol;Acc:MGI:1289341]	-
ENSMUSG00000038712	3979	6357	Mindy1	3	95281345	95296166	+	6458	protein_coding	MINDY lysine 48 deubiquitinase 1 [Source:MGI Symbol;Acc:MGI:1922257]	-
ENSMUSG00000040466	4341	5993	Blvrb	7	27447978	27466144	+	2782	protein_coding	biliverdin reductase B (flavin reductase (NADPH)) [Source:MGI Symbol;Acc:MGI:2385271]	-
ENSMUSG00000039899	3984	6349	Fgl2	5	21372642	21378374	+	3788	protein_coding	fibrinogen-like protein 2 [Source:MGI Symbol;Acc:MGI:103266]	-
ENSMUSG00000064337	4210	6123	mt-Rnr1	MT	70	1024	+	955	Mt_rRNA	mitochondrially encoded 12S rRNA [Source:MGI Symbol;Acc:MGI:102493]	-
ENSMUSG00000024423	4042	6289	Impact	18	12972252	12992948	+	3432	protein_coding	impact, RWD domain protein [Source:MGI Symbol;Acc:MGI:1098233]	-
ENSMUSG00000044786	4362	5965	Zfp36	7	28376784	28380253	-	3470	protein_coding	zinc finger protein 36 [Source:MGI Symbol;Acc:MGI:99180]	-
ENSMUSG00000060992	3842	6484	Copz1	15	103272714	103299868	+	3662	protein_coding	coatomer protein complex, subunit zeta 1 [Source:MGI Symbol;Acc:MGI:1929063]	-
ENSMUSG00000000957	4033	6286	Mmp14	14	54431612	54445364	+	5960	protein_coding	matrix metallopeptidase 14 (membrane-inserted) [Source:MGI Symbol;Acc:MGI:101900]	-
ENSMUSG00000042396	3968	6342	Rbm7	9	48488701	48495299	-	4941	protein_coding	RNA binding motif protein 7 [Source:MGI Symbol;Acc:MGI:1914260]	-
ENSMUSG00000052707	4468	5828	Tnrc6a	7	123123885	123195296	+	12706	protein_coding	trinucleotide repeat containing 6a [Source:MGI Symbol;Acc:MGI:2385292]	-
ENSMUSG00000056708	4293	6001	Ier5	1	155096361	155099636	-	3276	protein_coding	immediate early response 5 [Source:MGI Symbol;Acc:MGI:1337072]	-
ENSMUSG00000063659	3999	6291	Zbtb18	1	177442351	177450764	+	6138	protein_coding	zinc finger and BTB domain containing 18 [Source:MGI Symbol;Acc:MGI:1353609]	ZBTB
ENSMUSG00000047407	4160	6122	Tgif1	17	70844205	70853546	-	5625	protein_coding	TGFB-induced factor homeobox 1 [Source:MGI Symbol;Acc:MGI:1194497]	Homeobox
ENSMUSG00000028514	4274	6003	Usp24	4	106316213	106441322	+	12350	protein_coding	ubiquitin specific peptidase 24 [Source:MGI Symbol;Acc:MGI:1919936]	-
ENSMUSG00000008855	4237	6037	Hdac5	11	102194432	102230166	-	8780	protein_coding	histone deacetylase 5 [Source:MGI Symbol;Acc:MGI:1333784]	-
ENSMUSG00000020530	4129	6143	Ggnbp2	11	84832361	84870817	-	4726	protein_coding	gametogenetin binding protein 2 [Source:MGI Symbol;Acc:MGI:2387356]	-
ENSMUSG00000067017	3980	6281	Gm3608	1	105455971	105458829	+	2858	pseudogene	predicted gene 3608 [Source:MGI Symbol;Acc:MGI:3804932]	-
ENSMUSG00000022680	4144	6117	Pdxdc1	16	13833148	13903131	-	7960	protein_coding	pyridoxal-dependent decarboxylase domain containing 1 [Source:MGI Symbol;Acc:MGI:1920909]	-
ENSMUSG00000042625	4559	5695	Safb2	17	56560965	56584585	-	8165	protein_coding	scaffold attachment factor B2 [Source:MGI Symbol;Acc:MGI:2146808]	-
ENSMUSG00000030759	4096	6155	Far1	7	113513834	113571511	+	8055	protein_coding	fatty acyl CoA reductase 1 [Source:MGI Symbol;Acc:MGI:1914670]	-
ENSMUSG00000070493	4199	6049	Chchd2	5	129881156	129887470	-	2269	protein_coding	coiled-coil-helix-coiled-coil-helix domain containing 2 [Source:MGI Symbol;Acc:MGI:1261428]	-
ENSMUSG00000021929	4036	6212	Kpna3	14	61365211	61439874	-	4298	protein_coding	karyopherin (importin) alpha 3 [Source:MGI Symbol;Acc:MGI:1100863]	-
ENSMUSG00000021025	3794	6448	Nfkbia	12	55489410	55492647	-	1610	protein_coding	nuclear factor of kappa light polypeptide gene enhancer in B cells inhibitor, alpha [Source:MGI Symbol;Acc:MGI:104741]	-
ENSMUSG00000042492	4090	6151	Tbc1d10b	7	127197459	127208468	-	4696	protein_coding	TBC1 domain family, member 10b [Source:MGI Symbol;Acc:MGI:1915699]	-
ENSMUSG00000024150	4049	6189	Mcfd2	17	87254658	87265935	-	2612	protein_coding	multiple coagulation factor deficiency 2 [Source:MGI Symbol;Acc:MGI:2183439]	-
ENSMUSG00000032594	4363	5869	Ip6k1	9	108002501	108048782	+	6487	protein_coding	inositol hexaphosphate kinase 1 [Source:MGI Symbol;Acc:MGI:1351633]	-
ENSMUSG00000040111	3996	6234	Gramd1b	9	40293233	40531383	-	10075	protein_coding	GRAM domain containing 1B [Source:MGI Symbol;Acc:MGI:1925037]	-
ENSMUSG00000040345	4262	5964	Arhgap9	10	127321964	127329943	+	3787	protein_coding	Rho GTPase activating protein 9 [Source:MGI Symbol;Acc:MGI:2143764]	-
ENSMUSG00000006390	4067	6133	Elovl1	4	118428093	118432953	+	2726	protein_coding	elongation of very long chain fatty acids (FEN1/Elo2, SUR4/Elo3, yeast)-like 1 [Source:MGI Symbol;Acc:MGI:1858959]	-
ENSMUSG00000101188	3721	6476	Eif4a-ps4	1	60703932	60705149	+	1218	processed_pseudogene	eukaryotic translation initiation factor 4A, pseudogene 4 [Source:MGI Symbol;Acc:MGI:1195958]	-
ENSMUSG00000038608	4023	6174	Dock10	1	80501073	80758527	-	18267	protein_coding	dedicator of cytokinesis 10 [Source:MGI Symbol;Acc:MGI:2146320]	-
ENSMUSG00000109336	4265	5932	Samd4b	7	28399522	28598144	-	4672	protein_coding	sterile alpha motif domain containing 4B [Source:MGI Symbol;Acc:MGI:2448542]	-
ENSMUSG00000043411	4267	5924	Usp48	4	137593755	137658537	+	9686	protein_coding	ubiquitin specific peptidase 48 [Source:MGI Symbol;Acc:MGI:2158502]	-
ENSMUSG00000030530	4210	5976	Furin	7	80388585	80405436	-	9178	protein_coding	furin (paired basic amino acid cleaving enzyme) [Source:MGI Symbol;Acc:MGI:97513]	-
ENSMUSG00000039942	3913	6266	Ptger4	15	5206661	5244187	-	6648	protein_coding	prostaglandin E receptor 4 (subtype EP4) [Source:MGI Symbol;Acc:MGI:104311]	-
ENSMUSG00000026353	4061	6113	Ubxn4	1	128243964	128279378	+	4659	protein_coding	UBX domain protein 4 [Source:MGI Symbol;Acc:MGI:1915062]	-
ENSMUSG00000022125	3971	6200	Cln5	14	103070216	103077628	+	2563	protein_coding	ceroid-lipofuscinosis, neuronal 5 [Source:MGI Symbol;Acc:MGI:2442253]	-
ENSMUSG00000042323	4118	6048	Pbrm1	14	31019138	31121592	+	8846	protein_coding	polybromo 1 [Source:MGI Symbol;Acc:MGI:1923998]	HMG
ENSMUSG00000032324	3997	6168	Tspan3	9	56131725	56165477	-	4274	protein_coding	tetraspanin 3 [Source:MGI Symbol;Acc:MGI:1928098]	-
ENSMUSG00000018559	3998	6154	Ctdnep1	11	69981156	69990601	+	2182	protein_coding	CTD nuclear envelope phosphatase 1 [Source:MGI Symbol;Acc:MGI:1914431]	-
ENSMUSG00000006736	4034	6117	Tspan31	10	127067280	127070264	-	2193	protein_coding	tetraspanin 31 [Source:MGI Symbol;Acc:MGI:1914375]	-
ENSMUSG00000066800	4126	6020	Rnasel	1	153749426	153764221	+	6641	protein_coding	ribonuclease L (2', 5'-oligoisoadenylate synthetase-dependent) [Source:MGI Symbol;Acc:MGI:1098272]	-
ENSMUSG00000042444	4084	6061	Mindy2	9	70599014	70657174	-	8600	protein_coding	MINDY lysine 48 deubiquitinase 2 [Source:MGI Symbol;Acc:MGI:2443086]	-
ENSMUSG00000027067	4153	5987	Ssrp1	2	85037234	85047109	+	3737	protein_coding	structure specific recognition protein 1 [Source:MGI Symbol;Acc:MGI:107912]	HMG
ENSMUSG00000031389	4298	5840	Arhgap4	X	73891442	73921870	-	8105	protein_coding	Rho GTPase activating protein 4 [Source:MGI Symbol;Acc:MGI:2159577]	-
ENSMUSG00000044477	4056	6080	Zfand3	17	30005051	30210828	+	3527	protein_coding	zinc finger, AN1-type domain 3 [Source:MGI Symbol;Acc:MGI:1096572]	-
ENSMUSG00000020590	3927	6198	Snx13	12	35047186	35147479	+	7866	protein_coding	sorting nexin 13 [Source:MGI Symbol;Acc:MGI:2661416]	-
ENSMUSG00000035885	4138	5978	Cox8a	19	7215158	7217616	-	545	protein_coding	cytochrome c oxidase subunit 8A [Source:MGI Symbol;Acc:MGI:105959]	-
ENSMUSG00000021036	3964	6150	Sptlc2	12	87305058	87388355	-	8115	protein_coding	serine palmitoyltransferase, long chain base subunit 2 [Source:MGI Symbol;Acc:MGI:108074]	-
ENSMUSG00000050989	4051	6051	Selenon	4	134537892	134552166	-	3619	protein_coding	selenoprotein N [Source:MGI Symbol;Acc:MGI:2151208]	-
ENSMUSG00000022353	3894	6207	Mtss1	15	58941234	59082005	-	11345	protein_coding	metastasis suppressor 1 [Source:MGI Symbol;Acc:MGI:2384818]	-
ENSMUSG00000029915	3638	6448	Clec5a	6	40574894	40585821	-	3840	protein_coding	C-type lectin domain family 5, member a [Source:MGI Symbol;Acc:MGI:1345151]	-
ENSMUSG00000002014	4091	5988	Ssr4	X	73787028	73790830	+	3096	protein_coding	signal sequence receptor, delta [Source:MGI Symbol;Acc:MGI:1099464]	-
ENSMUSG00000024513	3964	6115	Mbd2	18	70568189	70626131	+	3214	protein_coding	methyl-CpG binding domain protein 2 [Source:MGI Symbol;Acc:MGI:1333813]	MBD
ENSMUSG00000032261	3862	6215	Sh3bgrl2	9	83548327	83638801	+	7865	protein_coding	SH3 domain binding glutamic acid-rich protein like 2 [Source:MGI Symbol;Acc:MGI:1915350]	-
ENSMUSG00000020271	3955	6118	Fbxw11	11	32642724	32746816	+	4327	protein_coding	F-box and WD-40 domain protein 11 [Source:MGI Symbol;Acc:MGI:2144023]	-
ENSMUSG00000055943	3839	6230	Emc7	2	112454997	112472162	+	5826	protein_coding	ER membrane protein complex subunit 7 [Source:MGI Symbol;Acc:MGI:1920274]	-
ENSMUSG00000053841	4187	5882	Txlna	4	129626078	129641065	-	5348	protein_coding	taxilin alpha [Source:MGI Symbol;Acc:MGI:105968]	-
ENSMUSG00000044042	4160	5907	Fmn1	2	113327736	113716767	+	15397	protein_coding	formin 1 [Source:MGI Symbol;Acc:MGI:101815]	-
ENSMUSG00000046688	4064	5998	Tifa	3	127789805	127832164	+	3199	protein_coding	TRAF-interacting protein with forkhead-associated domain [Source:MGI Symbol;Acc:MGI:2182965]	-
ENSMUSG00000007038	3825	6221	Neu1	17	34931253	34935953	+	3733	protein_coding	neuraminidase 1 [Source:MGI Symbol;Acc:MGI:97305]	-
ENSMUSG00000026456	3977	6059	Cyb5r1	1	134405559	134411740	+	4437	protein_coding	cytochrome b5 reductase 1 [Source:MGI Symbol;Acc:MGI:1919267]	-
ENSMUSG00000004771	3893	6140	Rab11a	9	64715299	64737758	-	2992	protein_coding	RAB11A, member RAS oncogene family [Source:MGI Symbol;Acc:MGI:1858202]	-
ENSMUSG00000026499	3809	6223	Acbd3	1	180726043	180754204	+	6780	protein_coding	acyl-Coenzyme A binding domain containing 3 [Source:MGI Symbol;Acc:MGI:2181074]	-
ENSMUSG00000055541	3685	6341	Lair1	7	4003402	4063204	-	7475	protein_coding	leukocyte-associated Ig-like receptor 1 [Source:MGI Symbol;Acc:MGI:105492]	-
ENSMUSG00000040997	4178	5847	Abhd4	14	54254188	54270637	+	3279	protein_coding	abhydrolase domain containing 4 [Source:MGI Symbol;Acc:MGI:1915938]	-
ENSMUSG00000031101	4018	5997	Sash3	X	48146436	48161565	+	2677	protein_coding	SAM and SH3 domain containing 3 [Source:MGI Symbol;Acc:MGI:1921381]	-
ENSMUSG00000028790	3985	6029	Khdrbs1	4	129703164	129742303	-	6419	protein_coding	KH domain containing, RNA binding, signal transduction associated 1 [Source:MGI Symbol;Acc:MGI:893579]	-
ENSMUSG00000051864	4060	5953	Tbc1d22a	15	86214459	86498503	+	3421	protein_coding	TBC1 domain family, member 22a [Source:MGI Symbol;Acc:MGI:1289265]	-
ENSMUSG00000038375	4254	5753	Trp53inp2	2	155381059	155389850	+	5257	protein_coding	transformation related protein 53 inducible nuclear protein 2 [Source:MGI Symbol;Acc:MGI:1915978]	-
ENSMUSG00000037295	4009	5998	Ldlrap1	4	134741554	134768024	-	7010	protein_coding	low density lipoprotein receptor adaptor protein 1 [Source:MGI Symbol;Acc:MGI:2140175]	-
ENSMUSG00000024381	4193	5809	Bin1	18	32377217	32435736	+	2451	protein_coding	bridging integrator 1 [Source:MGI Symbol;Acc:MGI:108092]	-
ENSMUSG00000027680	3932	6052	Fxr1	3	34019943	34070322	+	6553	protein_coding	fragile X mental retardation gene 1, autosomal homolog [Source:MGI Symbol;Acc:MGI:104860]	-
ENSMUSG00000038116	4111	5866	Phf20	2	156196466	156309952	+	9988	protein_coding	PHD finger protein 20 [Source:MGI Symbol;Acc:MGI:2444148]	-
ENSMUSG00000004383	3915	6061	Large1	8	72814599	73353540	-	7976	protein_coding	LARGE xylosyl- and glucuronyltransferase 1 [Source:MGI Symbol;Acc:MGI:1342270]	-
ENSMUSG00000075595	4241	5731	Zfp652	11	95712673	95835115	+	15444	protein_coding	zinc finger protein 652 [Source:MGI Symbol;Acc:MGI:2442221]	zf-C2H2
ENSMUSG00000025871	3926	6046	4833439L19Rik	13	54551218	54565435	-	3187	protein_coding	RIKEN cDNA 4833439L19 gene [Source:MGI Symbol;Acc:MGI:1921162]	-
ENSMUSG00000039456	4016	5956	Morc3	16	93832121	93876073	+	5430	protein_coding	microrchidia 3 [Source:MGI Symbol;Acc:MGI:2136841]	-
ENSMUSG00000020923	3954	6014	Ubtf	11	102304560	102319742	-	6552	protein_coding	upstream binding transcription factor, RNA polymerase I [Source:MGI Symbol;Acc:MGI:98512]	HMG
ENSMUSG00000020290	3844	6123	Xpo1	11	23256041	23298249	+	7181	protein_coding	exportin 1 [Source:MGI Symbol;Acc:MGI:2144013]	-
ENSMUSG00000008036	4140	5811	Ap2s1	7	16738410	16749294	+	1472	protein_coding	adaptor-related protein complex 2, sigma 1 subunit [Source:MGI Symbol;Acc:MGI:2141861]	-
ENSMUSG00000045210	4017	5928	Vcpip1	1	9718622	9748382	-	9749	protein_coding	valosin containing protein (p97)/p47 complex interacting protein 1 [Source:MGI Symbol;Acc:MGI:1917925]	-
ENSMUSG00000024070	3976	5969	Prkd3	17	78949405	79020816	-	11017	protein_coding	protein kinase D3 [Source:MGI Symbol;Acc:MGI:1922542]	-
ENSMUSG00000002233	3995	5949	Rhoc	3	104788375	104794459	+	1618	protein_coding	ras homolog family member C [Source:MGI Symbol;Acc:MGI:106028]	-
ENSMUSG00000029338	4144	5796	Antxr2	5	97882783	98031043	-	6655	protein_coding	anthrax toxin receptor 2 [Source:MGI Symbol;Acc:MGI:1919164]	-
ENSMUSG00000060739	3878	6058	Nsa2	13	97129424	97137937	-	4275	protein_coding	NSA2 ribosome biogenesis homolog [Source:MGI Symbol;Acc:MGI:1913883]	-
ENSMUSG00000078622	4009	5924	Ccdc47	11	106197408	106216344	-	6414	protein_coding	coiled-coil domain containing 47 [Source:MGI Symbol;Acc:MGI:1914413]	-
ENSMUSG00000020863	4201	5722	Luc7l3	11	94287890	94321988	-	7278	protein_coding	LUC7-like 3 (S. cerevisiae) [Source:MGI Symbol;Acc:MGI:1914934]	-
ENSMUSG00000021178	4113	5807	Psmc1	12	100110154	100123405	+	1933	protein_coding	protease (prosome, macropain) 26S subunit, ATPase 1 [Source:MGI Symbol;Acc:MGI:106054]	-
ENSMUSG00000010307	4123	5788	Tmem86a	7	47050601	47054777	+	1887	protein_coding	transmembrane protein 86A [Source:MGI Symbol;Acc:MGI:1915143]	-
ENSMUSG00000028525	3756	6152	Pde4b	4	102087543	102607259	+	10560	protein_coding	phosphodiesterase 4B, cAMP specific [Source:MGI Symbol;Acc:MGI:99557]	-
ENSMUSG00000029505	4157	5743	Ep400	5	110664373	110770717	-	13971	protein_coding	E1A binding protein p400 [Source:MGI Symbol;Acc:MGI:1276124]	-
ENSMUSG00000009621	4063	5829	Vav2	2	27262104	27427033	-	6915	protein_coding	vav 2 oncogene [Source:MGI Symbol;Acc:MGI:102718]	-
ENSMUSG00000053641	4040	5848	Dennd4a	9	64811340	64919667	+	16643	protein_coding	DENN/MADD domain containing 4A [Source:MGI Symbol;Acc:MGI:2142979]	-
ENSMUSG00000074698	3859	6022	Csnk2a1	2	152226839	152281852	+	7089	protein_coding	casein kinase 2, alpha 1 polypeptide [Source:MGI Symbol;Acc:MGI:88543]	-
ENSMUSG00000030678	4174	5697	Maz	7	127022130	127027037	-	2976	protein_coding	MYC-associated zinc finger protein (purine-binding transcription factor) [Source:MGI Symbol;Acc:MGI:1338823]	zf-C2H2
ENSMUSG00000024053	4133	5736	Emilin2	17	71252172	71311978	-	5505	protein_coding	elastin microfibril interfacer 2 [Source:MGI Symbol;Acc:MGI:2389136]	-
ENSMUSG00000071172	3827	6033	Srsf3	17	29032628	29043373	+	7899	protein_coding	serine/arginine-rich splicing factor 3 [Source:MGI Symbol;Acc:MGI:98285]	-
ENSMUSG00000000605	4077	5773	Clcn4	7	7282309	7300851	-	8575	protein_coding	chloride channel, voltage-sensitive 4 [Source:MGI Symbol;Acc:MGI:104571]	-
ENSMUSG00000011877	3731	6117	Git1	11	77493562	77507786	+	4838	protein_coding	G protein-coupled receptor kinase-interactor 1 [Source:MGI Symbol;Acc:MGI:1927140]	-
ENSMUSG00000021770	3842	6005	Samd8	14	21750531	21798726	+	7639	protein_coding	sterile alpha motif domain containing 8 [Source:MGI Symbol;Acc:MGI:1914880]	-
ENSMUSG00000022808	3837	6009	Snx4	16	33251442	33300269	+	3988	protein_coding	sorting nexin 4 [Source:MGI Symbol;Acc:MGI:1916400]	-
ENSMUSG00000039637	4126	5713	Coro7	16	4626133	4679777	-	7423	protein_coding	coronin 7 [Source:MGI Symbol;Acc:MGI:1926135]	-
ENSMUSG00000016554	3813	6021	Eif3d	15	77958998	77970813	-	4968	protein_coding	eukaryotic translation initiation factor 3, subunit D [Source:MGI Symbol;Acc:MGI:1933181]	-
ENSMUSG00000038406	4140	5693	Scaf1	7	45002948	45016363	-	5930	protein_coding	SR-related CTD-associated factor 1 [Source:MGI Symbol;Acc:MGI:2141980]	-
ENSMUSG00000107383	3761	6070	Gm4366	7	116824510	116825851	-	1342	processed_pseudogene	predicted gene 4366 [Source:MGI Symbol;Acc:MGI:3782551]	-
ENSMUSG00000061244	3779	6037	Exoc5	14	49004090	49066653	-	17988	protein_coding	exocyst complex component 5 [Source:MGI Symbol;Acc:MGI:2145645]	-
ENSMUSG00000003161	3747	6058	Sri	5	8046078	8069379	+	4852	protein_coding	sorcin [Source:MGI Symbol;Acc:MGI:98419]	-
ENSMUSG00000005204	3909	5896	Senp3	11	69673115	69682084	-	3632	protein_coding	SUMO/sentrin specific peptidase 3 [Source:MGI Symbol;Acc:MGI:2158736]	-
ENSMUSG00000039145	4072	5727	Camk1d	2	5293457	5714515	-	7427	protein_coding	calcium/calmodulin-dependent protein kinase ID [Source:MGI Symbol;Acc:MGI:2442190]	-
ENSMUSG00000076432	3837	5956	Ywhaq	12	21390071	21417637	-	3061	protein_coding	tyrosine 3-monooxygenase/tryptophan 5-monooxygenase activation protein theta [Source:MGI Symbol;Acc:MGI:891963]	-
ENSMUSG00000032249	4031	5755	Anp32a	9	62341293	62378812	+	3166	protein_coding	acidic (leucine-rich) nuclear phosphoprotein 32 family, member A [Source:MGI Symbol;Acc:MGI:108447]	-
ENSMUSG00000037410	4025	5758	Tbc1d2b	9	90202027	90270804	-	8799	protein_coding	TBC1 domain family, member 2B [Source:MGI Symbol;Acc:MGI:1914266]	-
ENSMUSG00000019832	3793	5973	Rab32	10	10545002	10558265	-	2339	protein_coding	RAB32, member RAS oncogene family [Source:MGI Symbol;Acc:MGI:1915094]	-
ENSMUSG00000020883	4184	5582	Fbxl20	11	98082556	98150403	-	12106	protein_coding	F-box and leucine-rich repeat protein 20 [Source:MGI Symbol;Acc:MGI:1919444]	-
ENSMUSG00000030259	3668	6087	Rassf8	6	145746748	145821079	+	5559	protein_coding	Ras association (RalGDS/AF-6) domain family (N-terminal) member 8 [Source:MGI Symbol;Acc:MGI:1918573]	-
[truncated: 52,862 more rows]
