# Supplementary material for: Epigallocatechin Gallate Modulates Microglia Phenotype to Suppress Pro-inflammatory Signalling Cues and Inhibit Phagocytosis
Source: Mol Neurobiol. 2023 Dec 14;61(7):4441–53. doi: 10.1007/s12035-023-03845-3 (PMC11236853; doi:10.1007/s12035-023-03845-3)
Supplement: Supplementary file 4 — Supplementary file4 (XLSX 23 KB) [file 12035_2023_3845_MOESM4_ESM.xlsx]

## Sheet: 2. Metadata Template
# This is a metadata template for submission of high-throughput sequencing samples to the GEO database.
# Fields with a red triangle in the upper-right corner have pop-up instructions that can be displayed if you hover over the field.
STUDY
# This section describes the overall study.
# Information provided in this section will be displayed in a GEO Series (GSE record) on public web pages.
title	Epigallocatechin Gallate modulates microglia phenotype
summary (abstract)	We have identified Epigallocatechin Gallate (EGCG) as a potent modulator of microglia function. Our aim was to determine whether EGCG affects the transcriptome of microglia and identify genes and gene sets that may underly the effects of EGCG on microglia function.
experimental design	Comparative gene expression profiling analysis of RNA-seq data for primary murine (CD1) microglia treated with 1uM EGCG or equivalent DMSO control for 24 hours in serum free media. 2 indendent biological replicates were included for both treatment conditions.
contributor	Philip, Regan
contributor	Julia, Sero
contributor	Robert, J, Williams
contributor
supplementary file optional
SAMPLES
# Information provided in this section will be displayed in GEO Samples (GSM records) on public web pages.
# A GEO Sample record will be created from each row in this section.
# Biological replicates of the same sample: If provided, should be listed on different rows and titled accordingly (biol rep 1, biol rep 2, and so on).
# Technical replicates, eg, the same libraries were run in different lanes of a flow cell or sequenced multiple times: If provided, list all raw files in the same row, adding more "raw file" columns as needed to accommodate all raw files.
library name	title	organism	cell type	strain	treatment	time	molecule	single or paired-end	instrument model	description	processed data file	raw file	raw file	raw file	raw file
Sample 1	Microglia, EGCG, biol rep 1	Mus musculus	Primary Microglia	CD1	1uM EGCG	24h	total RNA	Paired-end	Illumina NovaSeq 6000	40M reads per sample	gene_count_rep1.csv	MG3_EGCG1_1.fq.gz	MG3_EGCG1_2.fq.gz
Sample 2	Microglia, Vehicle, biol rep 1	Mus musculus	Primary Microglia	CD1	Vehicle	24h	total RNA	Paired-end	Illumina NovaSeq 6000	40M reads per sample	gene_count_rep1.csv	MG3_V1_1.fq.gz	MG3_V1_2.fq.gz
Sample 3	Microglia, EGCG, biol rep 2	Mus musculus	Primary Microglia	CD1	1uM EGCG	24h	total RNA	Paired-end	Illumina NovaSeq 6000	40M reads per sample	gene_count_rep2.csv	EGCG_1.fq.gz	EGCG_2.fq.gz
Sample 4	Microglia, Vehicle, biol rep 2	Mus musculus	Primary Microglia	CD1	Vehicle	24h	total RNA	Paired-end	Illumina NovaSeq 6000	40M reads per sample	gene_count_rep2.csv	VEH_1.fq.gz	VEH_2.fq.gz
PROTOCOLS
# Information provided in this section will appear in each GEO Sample (GSM record). These fields can be moved to the above SAMPLES section in order to provide different information for different samples.
# Please ensure that the annotations are relevant to the SAMPLES above (not to the samples from a previous submission).
growth protocol optional
treatment protocol optional
extract protocol	Microglia RNA was extracted using the RNeasy mini kit (Qiagen) following the manufacturer’s instructions, including on column DNase digestion
library construction protocol	Directional mRNA library preparation (PolyA enrichment)
library strategy	RNA-seq
data processing step	Data preprocessing performed by Novogene UK, including filtering of raw reads for adapter contamination and low-quality reads
data processing step	Sequence alignment was performed with HISAT2 to map clean reads to the reference mouse genome (GRCm38.p6)
data processing step
data processing step
data processing step
genome build/assembly	GRCm38.p6
processed data files format and content	comma-separated values (.csv) file including unnormalised gene count data for each sample
PAIRED-END EXPERIMENTS
# If "paired-end" experiments are included, list the files for each paired-end run in a row. Each row will become one sequencing run on a GEO Sample (GSM record).
# Single-cell data: If applicable, list index files (I1, I2, etc.) in "file name 3", "file name 4" columns.
# Please make sure all raw files listed here are also listed in the "raw file" columns in the above SAMPLES section.
file name 1	file name 2
MG3_EGCG1_1.fq.gz	MG3_EGCG1_2.fq.gz
MG3_V1_1.fq.gz	MG3_V1_2.fq.gz
EGCG_1.fq.gz	EGCG_2.fq.gz
VEH_1.fq.gz	VEH_2.fq.gz
